# Supplementary material for: Changes in Honey Bee Head Proteome in Response to Dietary 24-Methylenecholesterol
Source: Insects. 2020 Oct 29;11(11):743. doi: 10.3390/insects11110743 (PMC7693931; doi:10.3390/insects11110743)
Supplement: Supplementary file 1 [file insects-11-00743-s001.zip]

Archive with 10 entries (9 files):
- Chakrabarti and Sagili_supplementary information/
- Chakrabarti and Sagili_supplementary information/Supplementary Figure 1.tif
- Chakrabarti and Sagili_supplementary information/Supplementary Figure 2.tif
- Chakrabarti and Sagili_supplementary information/Supplementary Table 1.xlsx
- Chakrabarti and Sagili_supplementary information/Supplementary Table 2.csv
- Chakrabarti and Sagili_supplementary information/Supplementary Table 3.csv
- Chakrabarti and Sagili_supplementary information/Supplementary Table 4.xlsx
- Chakrabarti and Sagili_supplementary information/Supplementary Table 5.xlsx
- Chakrabarti and Sagili_supplementary information/Supplementary Table 6.xlsx
- Chakrabarti and Sagili_supplementary information/Supplementary Table 7.xlsx
