# Supplementary material for: Changes in Honey Bee Head Proteome in Response to Dietary 24-Methylenecholesterol
Source: Insects. 2020 Oct 29;11(11):743. doi: 10.3390/insects11110743 (PMC7693931; doi:10.3390/insects11110743)
Supplement: Supplementary file 1 [file insects-11-00743-s001.zip › Chakrabarti and Sagili_supplementary information/Supplementary Table 1.xlsx]

## Sheet: Sheet1
Supplementary Table 1: Detailed list of all proteins identified in the proteomic study of nurse bee heads.
List of 1089 proteins identified					List of 626 uncharacterized proteins found
Accession	Description	Gene Symbol	Chromosome		Accession	Description	Gene Symbol	Chromosome
A0A087ZN44	carboxypeptidase [OS=Apis mellifera]				A0A087ZMR4	Uncharacterized protein [OS=Apis mellifera]
A0A087ZN54	secretory carrier-associated membrane protein [OS=Apis mellifera]	Scamp; LOC410441	LG13		A0A087ZMR5	Uncharacterized protein [OS=Apis mellifera]
A0A087ZNC5	microtubule-associated protein [OS=Apis mellifera]				A0A087ZMR6	Uncharacterized protein [OS=Apis mellifera]
A0A087ZNF1	transgelin [OS=Apis mellifera]	LOC724711			A0A087ZMS8	Uncharacterized protein [OS=Apis mellifera]
A0A087ZNH6	pyruvate carboxylase [OS=Apis mellifera]	LOC412876	LG13		A0A087ZMW3	Uncharacterized protein [OS=Apis mellifera]
A0A087ZNI5	ATP-dependent (S)-NAD(P)H-hydrate dehydratase [OS=Apis mellifera]				A0A087ZMY1	Uncharacterized protein [OS=Apis mellifera]	LOC726040	LG13
A0A087ZNJ7	aldose 1-epimerase [OS=Apis mellifera]	LOC552086	LG16		A0A087ZMZ7	Uncharacterized protein [OS=Apis mellifera]	LOC100578023	LG13
A0A087ZNJ8	Phosphoglycerate kinase [OS=Apis mellifera]	Pgk; LOC411576	LG16		A0A087ZN21	Uncharacterized protein [OS=Apis mellifera]	LOC408432	LG13
A0A087ZNT2	Profilin [OS=Apis mellifera]	PRF	LG8		A0A087ZN37	Uncharacterized protein [OS=Apis mellifera]	by; LOC408429	LG13
A0A087ZPA5	60S acidic ribosomal protein P0 [OS=Apis mellifera]	RpLP0; LOC550711	LG10		A0A087ZND8	Uncharacterized protein [OS=Apis mellifera]	Mlc2; LOC409881	LG12
A0A087ZPC0	Adenylyl cyclase-associated protein [OS=Apis mellifera]	LOC410158	LG10		A0A087ZNF8	Uncharacterized protein [OS=Apis mellifera]	LOC552600	LG7
A0A087ZPQ8	fructose-bisphosphate aldolase [OS=Apis mellifera]				A0A087ZNG2	Uncharacterized protein [OS=Apis mellifera]
A0A087ZPR8	peptidylprolyl isomerase [OS=Apis mellifera]	FKBP59; LOC412287	LG1		A0A087ZNI3	Uncharacterized protein [OS=Apis mellifera]	CYP6AS13; LOC551028	LG13
A0A087ZPR9	GMP reductase [OS=Apis mellifera]	LOC552316	LG1		A0A087ZNJ5	Uncharacterized protein [OS=Apis mellifera]	CPR5	LG16
A0A087ZPS0	glutathione synthetase [OS=Apis mellifera]	LOC411372	LG1		A0A087ZNL6	Uncharacterized protein [OS=Apis mellifera]
A0A087ZPV0	Transaldolase [OS=Apis mellifera]	Tal; LOC413867	LG1		A0A087ZNP5	Uncharacterized protein [OS=Apis mellifera]
A0A087ZPV4	glucose-6-phosphate isomerase [OS=Apis mellifera]	LOC551154	LG1		A0A087ZNQ4	Uncharacterized protein [OS=Apis mellifera]	LOC410142	LG8
A0A087ZPX4	glucosamine-6-phosphate isomerase [OS=Apis mellifera]	Oscillin; LOC409520	LG1		A0A087ZNU2	Uncharacterized protein [OS=Apis mellifera]	Ykt6; LOC552555	LG8
A0A087ZQA2	dipeptidase [OS=Apis mellifera]				A0A087ZNX0	Uncharacterized protein [OS=Apis mellifera]	Rab11; LOC551603	LG8
A0A087ZQI5	ATP synthase subunit alpha [OS=Apis mellifera]	Atp5a1; LOC409114	LG1		A0A087ZNZ9	Uncharacterized protein [OS=Apis mellifera]	Echs1; LOC409150	LG8
A0A087ZR29	trifunctional purine biosynthetic protein adenosine-3 [OS=Apis mellifera]				A0A087ZP11	Uncharacterized protein [OS=Apis mellifera]	rdgBbeta; LOC413275	LG8
A0A087ZRC1	Angiotensin-converting enzyme [OS=Apis mellifera]	LOC410074			A0A087ZP36	Uncharacterized protein [OS=Apis mellifera]	LOC725967	LG8
A0A087ZRE3	elongation factor 1-alpha [OS=Apis mellifera]	EF1a-F2	LG5		A0A087ZPB7	Uncharacterized protein [OS=Apis mellifera]	LOC412864	LG10
A0A087ZRH2	Glycerol-3-phosphate dehydrogenase [NAD(+)] [OS=Apis mellifera]				A0A087ZPF3	Uncharacterized protein [OS=Apis mellifera]
A0A087ZRK9	catalase [OS=Apis mellifera]				A0A087ZPH4	Uncharacterized protein [OS=Apis mellifera]
A0A087ZRM7	Clathrin light chain [OS=Apis mellifera]	Clc; LOC411595	LG6		A0A087ZPH5	Uncharacterized protein [OS=Apis mellifera]
A0A087ZS51	ATP synthase subunit d, mitochondrial [OS=Apis mellifera]	ATPsyn-d; LOC410557	LG14		A0A087ZPK0	Uncharacterized protein [OS=Apis mellifera]	Cryl1	LG12
A0A087ZSE6	aminomethyltransferase [OS=Apis mellifera]	LOC410550	LG14		A0A087ZPN8	Uncharacterized protein [OS=Apis mellifera]
A0A087ZSJ5	RuvB-like helicase [OS=Apis mellifera]	pontin; LOC409544	LG8		A0A087ZPP3	Uncharacterized protein [OS=Apis mellifera]
A0A087ZSK9	Coronin [OS=Apis mellifera]	LOC412080	LG8		A0A087ZPR6	Uncharacterized protein [OS=Apis mellifera]	Rnp4F; LOC410749	LG1
A0A087ZSQ3	Succinyl-CoA:3-ketoacid-coenzyme A transferase [OS=Apis mellifera]	LOC409157	LG8		A0A087ZPT8	Uncharacterized protein [OS=Apis mellifera]	LOC410071	LG1
A0A087ZST3	Eukaryotic translation initiation factor 3 subunit C [OS=Apis mellifera]	eIF3-S8; LOC551184	LG8		A0A087ZPU0	Uncharacterized protein [OS=Apis mellifera]	LOC412458	LG1
A0A087ZT06	cytidine deaminase [OS=Apis mellifera]	LOC724183			A0A087ZPU1	Uncharacterized protein [OS=Apis mellifera]	LOC724721	LG1
A0A087ZTA6	Sodium/potassium-transporting ATPase subunit alpha [OS=Apis mellifera]				A0A087ZPU8	Uncharacterized protein [OS=Apis mellifera]	RpL10Ab; LOC413868	LG1
A0A087ZTB5	Protein kinase C [OS=Apis mellifera]				A0A087ZPX7	Uncharacterized protein [OS=Apis mellifera]
A0A087ZTL5	receptor expression-enhancing protein [OS=Apis mellifera]	LOC551678	LG1		A0A087ZQ07	Uncharacterized protein [OS=Apis mellifera]
A0A087ZTP9	Adenosylhomocysteinase [OS=Apis mellifera]	LOC551762	LG1		A0A087ZQ22	Uncharacterized protein [OS=Apis mellifera]	sni; LOC724327	LG1
A0A087ZTR9	Elongation factor G, mitochondrial [OS=Apis mellifera]	LOC411351	LG1		A0A087ZQ26	Uncharacterized protein [OS=Apis mellifera]
A0A087ZU01	ferrochelatase [OS=Apis mellifera]	ferrochelatase; LOC409922	LG1		A0A087ZQ27	Uncharacterized protein [OS=Apis mellifera]
A0A087ZUK9	malate dehydrogenase [OS=Apis mellifera]	LOC408950	LG7		A0A087ZQ29	Uncharacterized protein [OS=Apis mellifera]
A0A087ZUU5	beta-hexosaminidase [OS=Apis mellifera]				A0A087ZQ42	Uncharacterized protein [OS=Apis mellifera]	TfIIA-L; LOC412268
A0A087ZUZ0	Cytochrome c oxidase subunit [OS=Apis mellifera]	Cox6b1	LG9		A0A087ZQ48	Uncharacterized protein [OS=Apis mellifera]	Vha26; LOC552720
A0A087ZV06	40S ribosomal protein S8 [OS=Apis mellifera]	Rps8	LG9		A0A087ZQ89	Uncharacterized protein [OS=Apis mellifera]	LOC409781	LG5
A0A087ZV34	Serine/threonine-protein phosphatase [OS=Apis mellifera]	LOC409804	LG9		A0A087ZQA3	Uncharacterized protein [OS=Apis mellifera]	LOC726088	LG1
A0A087ZV69	V-type proton ATPase subunit F [OS=Apis mellifera]	LOC552476	LG9		A0A087ZQC6	Uncharacterized protein [OS=Apis mellifera]	LOC724277; LOC102655814	LG7
A0A087ZV75	Anamorsin homolog [OS=Apis mellifera]	LOC552386	LG9		A0A087ZQI4	Uncharacterized protein [OS=Apis mellifera]	LOC551546	LG1
A0A087ZVE8	epoxide hydrolase [OS=Apis mellifera]	LOC406152	LG9		A0A087ZQM3	Uncharacterized protein [OS=Apis mellifera]
A0A087ZVF3	Reticulon-like protein [OS=Apis mellifera]	LOC102656074	LG9		A0A087ZQM4	Uncharacterized protein [OS=Apis mellifera]	LOC409927	LG1
A0A087ZVF4	alpha-1,4 glucan phosphorylase [OS=Apis mellifera]	GlyP; LOC409267	LG9		A0A087ZQM8	Uncharacterized protein [OS=Apis mellifera]	LOC551581	LG1
A0A087ZVI9	ATP-dependent Clp protease proteolytic subunit [OS=Apis mellifera]	LOC409011	LG9		A0A087ZQU9	Uncharacterized protein [OS=Apis mellifera]	LOC552528	LG8
A0A087ZVT1	Acyl-coenzyme A oxidase [OS=Apis mellifera]	LOC412020	LG6		A0A087ZQV6	Uncharacterized protein [OS=Apis mellifera]	twf; LOC410169	LG8
A0A087ZW54	Elongation factor Tu [OS=Apis mellifera]	LOC408328	LG11		A0A087ZQW0	Uncharacterized protein [OS=Apis mellifera]	Tollip; LOC552034	LG8
A0A087ZWB2	Proteasome subunit beta type [OS=Apis mellifera]	LOC409978	LG11		A0A087ZQX5	Uncharacterized protein [OS=Apis mellifera]	LOC100578826	LG8
A0A087ZWI0	Protein kinase C [OS=Apis mellifera]				A0A087ZQY4	Uncharacterized protein [OS=Apis mellifera]
A0A087ZWI7	GTP-binding nuclear protein [OS=Apis mellifera]	ran; LOC410280	LG11		A0A087ZR01	Uncharacterized protein [OS=Apis mellifera]	Cpap3-c	LG3
A0A087ZWK2	phosphodiesterase [OS=Apis mellifera]	Pde1c; LOC724389	LG6		A0A087ZR09	Uncharacterized protein [OS=Apis mellifera]	pix; LOC551235	LG3
A0A087ZX39	D-tyrosyl-tRNA(Tyr) deacylase [OS=Apis mellifera]	LOC100579024	LG2		A0A087ZR10	Uncharacterized protein [OS=Apis mellifera]
A0A087ZXB2	protoporphyrinogen oxidase [OS=Apis mellifera]	Ppox; LOC552482	LG11		A0A087ZR45	Uncharacterized protein [OS=Apis mellifera]
A0A087ZXD5	40S ribosomal protein SA [OS=Apis mellifera]	RpSA; LOC410486	LG14		A0A087ZRC8	Uncharacterized protein [OS=Apis mellifera]	LOC726737	LG5
A0A087ZXF6	Carboxylic ester hydrolase [OS=Apis mellifera]	LOC406105	LG14		A0A087ZRJ4	Uncharacterized protein [OS=Apis mellifera]	LOC726662	LG9
A0A087ZXK2	adenylosuccinate lyase [OS=Apis mellifera]				A0A087ZRK7	Uncharacterized protein [OS=Apis mellifera]
A0A087ZXK3	Aconitate hydratase, mitochondrial [OS=Apis mellifera]	LOC408446	LG14		A0A087ZRT5	Uncharacterized protein	LOC100578266	LG6
A0A087ZXR9	peptidyl-prolyl cis-trans isomerase [OS=Apis mellifera]				A0A087ZRU7	Uncharacterized protein	MBD-like; LOC408891	LG6
A0A087ZXT6	adenylosuccinate synthetase [OS=Apis mellifera]	LOC409299	LG14		A0A087ZRX1	Uncharacterized protein	LOC410078	LG13
A0A087ZY48	ATPase ASNA1 homolog [OS=Apis mellifera]	LOC409264	LG8		A0A087ZS18	Uncharacterized protein	Bap55; LOC552824	LG14
A0A087ZYB7	10-formyltetrahydrofolate dehydrogenase [OS=Apis mellifera]	ALDH1L2; LOC551401	LG8		A0A087ZS24	Uncharacterized protein	Clic; LOC408481	LG14
A0A087ZYD6	Mitogen-activated protein kinase [OS=Apis mellifera]				A0A087ZS91	Uncharacterized protein
A0A087ZYP1	Vacuolar protein sorting-associated protein 35 [OS=Apis mellifera]	Vps35; LOC408796	LG4		A0A087ZSA8	Uncharacterized protein	LOC410570	LG14
A0A087ZYQ1	malate dehydrogenase [OS=Apis mellifera]	LOC411014	LG4		A0A087ZSB5	Uncharacterized protein	LOC408497	LG14
A0A087ZYU1	protein-L-isoaspartate O-methyltransferase [OS=Apis mellifera]	LOC409488	LG4		A0A087ZSC2	Uncharacterized protein
A0A087ZYW3	V-type proton ATPase subunit G [OS=Apis mellifera]	Vha13; LOC551961	LG4		A0A087ZSC9	Uncharacterized protein	LOC552671	LG14
A0A087ZYZ1	tubulin beta chain [OS=Apis mellifera]	LOC408782	LG4		A0A087ZSG8	Uncharacterized protein	LOC552049	LG8
A0A087ZYZ2	tubulin beta chain [OS=Apis mellifera]	LOC410994	LG4		A0A087ZSL7	Uncharacterized protein	LOC409367	LG8
A0A087ZYZ9	protein-L-isoaspartate O-methyltransferase [OS=Apis mellifera]	LOC408785	LG4		A0A087ZSL8	Uncharacterized protein
A0A087ZZ32	Phosphoinositide phospholipase C [OS=Apis mellifera]	Plc; LOC408791	LG4		A0A087ZSN6	Uncharacterized protein	Plap; LOC409219	LG8
A0A087ZZ62	Proteasome subunit beta type [OS=Apis mellifera]	LOC411206	LG4		A0A087ZSP6	Uncharacterized protein	LOC413462	LG8
A0A087ZZ79	Alpha-mannosidase [OS=Apis mellifera]				A0A087ZSS1	Uncharacterized protein
A0A087ZZN8	Proteasome subunit alpha type [OS=Apis mellifera]	Prosalpha5; LOC551956	LG5		A0A087ZT03	Uncharacterized protein
A0A087ZZQ9	Hydroxymethylglutaryl-CoA synthase [OS=Apis mellifera]	Hmgs; LOC413763	LG5		A0A087ZT23	Uncharacterized protein
A0A087ZZX4	Galectin [OS=Apis mellifera]	galectin1; LOC408848	LG5		A0A087ZT74	Uncharacterized protein	LOC102654987	LG5
A0A088A052	ubiquitinyl hydrolase 1 [OS=Apis mellifera]	LOC552324	LG5		A0A087ZTB4	Uncharacterized protein
A0A088A084	AMP deaminase [OS=Apis mellifera]	LOC409444	LG5		A0A087ZTC9	Uncharacterized protein
A0A088A0J4	Diphosphomevalonate decarboxylase [OS=Apis mellifera]	LOC725817	LG1		A0A087ZTI9	Uncharacterized protein	LOC408567	LG1
A0A088A0N5	Histone H2B [OS=Apis mellifera]	LOC724869; LOC724633	LG7; LG1		A0A087ZTN7	Uncharacterized protein
A0A088A0V6	methylthioribose-1-phosphate isomerase [OS=Apis mellifera]	LOC409023	LG9		A0A087ZTS9	Uncharacterized protein
A0A088A1B6	Adenosylhomocysteinase [OS=Apis mellifera]	LOC408368	LG11		A0A087ZTT0	Uncharacterized protein	LOC410690	LG1
A0A088A1B8	Nuclear pore protein [OS=Apis mellifera]	LOC410343	LG11		A0A087ZTV4	Uncharacterized protein	LOC550914	LG14
A0A088A1E9	Proteasome subunit beta type [OS=Apis mellifera]	LOC408353	LG11		A0A087ZTX1	Uncharacterized protein	LOC551931	LG14
A0A088A1L8	Elongation factor Ts, mitochondrial [OS=Apis mellifera]	LOC408352	LG11		A0A087ZTY5	Uncharacterized protein	Prpf3	LG1
A0A088A1P8	NADH dehydrogenase [ubiquinone] flavoprotein 1, mitochondrial [OS=Apis mellifera]	Ndufv1; LOC408367	LG11		A0A087ZTY7	Uncharacterized protein	Hsc70-5	LG1
A0A088A1R5	SUMO-conjugating enzyme [OS=Apis mellifera]	lwr; LOC551283	LG11		A0A087ZTY8	Uncharacterized protein	LOC551732	LG1
A0A088A1Z9	isocitrate dehydrogenase [NADP] [OS=Apis mellifera]				A0A087ZU08	Uncharacterized protein	LOC409105	LG1
A0A088A207	coatomer subunit epsilon [OS=Apis mellifera]				A0A087ZU55	Uncharacterized protein
A0A088A218	Mitochondrial import inner membrane translocase subunit TIM44 [OS=Apis mellifera]	LOC412409	LG11		A0A087ZU59	Uncharacterized protein	LOC409972	LG6
A0A088A223	Eukaryotic translation initiation factor 3 subunit F [OS=Apis mellifera]	LOC413145	LG11		A0A087ZU85	Uncharacterized protein	Ndufv2; LOC409793
A0A088A226	glutaredoxin [OS=Apis mellifera]	Grx2; LOC552835	LG11		A0A087ZUB8	Uncharacterized protein	Adk1	LG7
A0A088A245	phosphomannomutase [OS=Apis mellifera]	LOC550926			A0A087ZUD5	Uncharacterized protein	LOC412491	LG7
A0A088A285	V-type proton ATPase subunit [OS=Apis mellifera]	VhaAC39; LOC409946	LG6		A0A087ZUE4	Uncharacterized protein
A0A088A299	Serine/threonine-protein phosphatase [OS=Apis mellifera]	mts; LOC550710	LG6		A0A087ZUF0	Uncharacterized protein
A0A088A2A3	kynurenine formamidase [OS=Apis mellifera]	LOC726754	LG6		A0A087ZUG2	Uncharacterized protein
A0A088A2A7	peptidyl-prolyl cis-trans isomerase [OS=Apis mellifera]	parv1; LOC551817	LG6		A0A087ZUN1	Uncharacterized protein	LOC551437	LG7
A0A088A2F9	Small nuclear ribonucleoprotein-associated protein [OS=Apis mellifera]	Smb	LG6		A0A087ZUS7	Uncharacterized protein	LOC409002	LG9
A0A088A2P5	eukaryotic translation initiation factor 6 [OS=Apis mellifera]	eIF6; LOC408573	LG1		A0A087ZUV0	Uncharacterized protein	LOC726750	LG9
A0A088A2S8	peptidylprolyl isomerase [OS=Apis mellifera]	FK506-bp2; LOC552115			A0A087ZUY0	Uncharacterized protein
A0A088A2T5	transcription factor BTF3 [OS=Apis mellifera]	LOC726620			A0A087ZUY6	Uncharacterized protein	Pka-R1; LOC412714	LG9
A0A088A361	Ubiquinone biosynthesis monooxygenase COQ6, mitochondrial [OS=Apis mellifera]	LOC412426	LG5		A0A087ZV03	Uncharacterized protein	LOC412276	LG9
A0A088A379	Proteasome subunit alpha type [OS=Apis mellifera]	LOC410095	LG5		A0A087ZV19	Uncharacterized protein	La; LOC411833	LG9
A0A088A392	Kinesin-like protein [OS=Apis mellifera]				A0A087ZV24	Uncharacterized protein	Dctn3; LOC102656311	LG9
A0A088A3C0	T-complex protein 1 subunit gamma [OS=Apis mellifera]	Cctgamma; LOC409296	LG6		A0A087ZV73	Uncharacterized protein	LOC724873	LG9
A0A088A3V9	Beta-galactosidase [OS=Apis mellifera]	LOC725756	LG16		A0A087ZV81	Uncharacterized protein
A0A088A436	tubulin alpha chain [OS=Apis mellifera]	LOC550827	LG6		A0A087ZV82	Uncharacterized protein
A0A088A462	Lon protease homolog, mitochondrial [OS=Apis mellifera]	LOC409459	LG6		A0A087ZVA6	Uncharacterized protein
A0A088A4B2	aspartate aminotransferase [OS=Apis mellifera]	Got2; LOC412675	LG3		A0A087ZVB1	Uncharacterized protein
A0A088A4K0	phosphoglycerate mutase [OS=Apis mellifera]	LOC552736	LG15		A0A087ZVB2	Uncharacterized protein
A0A088A4K3	aconitate hydratase [OS=Apis mellifera]	LOC409485	LG15		A0A087ZVB9	Uncharacterized protein	LOC727028	LG9
A0A088A4M8	Coronin [OS=Apis mellifera]				A0A087ZVG0	Uncharacterized protein
A0A088A4N3	Eukaryotic translation initiation factor 3 subunit H [OS=Apis mellifera]				A0A087ZVG6	Uncharacterized protein	LOC726030	LG9
A0A088A4Q8	Ubiquitin-fold modifier 1 [OS=Apis mellifera]	LOC726196	LG7		A0A087ZVI0	Uncharacterized protein	eEF1delta; LOC409015	LG9
A0A088A4S7	Inositol-1-monophosphatase [OS=Apis mellifera]	LOC409693	LG7		A0A087ZVJ9	Uncharacterized protein	Rab6; LOC409004	LG9
A0A088A4T8	Phosphoinositide phospholipase C [OS=Apis mellifera]				A0A087ZVN6	Uncharacterized protein	Nipsnap; LOC409442
A0A088A4V0	mitochondrial fission 1 protein [OS=Apis mellifera]	LOC551255	LG2		A0A087ZVP9	Uncharacterized protein	Tango2; LOC726054
A0A088A549	Eukaryotic translation initiation factor 3 subunit I [OS=Apis mellifera]	Trip1; LOC409258	LG1		A0A087ZVR2	Uncharacterized protein	Rab10; LOC410241	LG10
A0A088A560	Eukaryotic translation initiation factor 3 subunit A [OS=Apis mellifera]	eIF3-S10; LOC414004	LG1		A0A087ZVS0	Uncharacterized protein	LOC724676	LG6
A0A088A5D7	Carboxylic ester hydrolase [OS=Apis mellifera]	LOC552229	LG1		A0A087ZVS9	Uncharacterized protein	GstT1; LOC552314	LG6
A0A088A5I5	40S ribosomal protein S24 [OS=Apis mellifera]	LOC408799	LG4		A0A087ZVT8	Uncharacterized protein
A0A088A5I8	pyruvate kinase [OS=Apis mellifera]				A0A087ZVV2	Uncharacterized protein	LOC725646	LG4
A0A088A5M5	peptidylprolyl isomerase [OS=Apis mellifera]	LOC550701	LG11		A0A087ZVX3	Uncharacterized protein	GMCOX13; LOC408603	LG1
A0A088A5R9	peptidyl-prolyl cis-trans isomerase [OS=Apis mellifera]				A0A087ZW77	Uncharacterized protein	LOC552459	LG11
A0A088A5Z4	V-type proton ATPase subunit C [OS=Apis mellifera]				A0A087ZW81	Uncharacterized protein	Scp1; LOC409762	LG11
A0A088A5Z7	Eukaryotic translation initiation factor 2A [OS=Apis mellifera]	LOC552764	LG5		A0A087ZWA5	Uncharacterized protein
A0A088A605	S-methyl-5'-thioadenosine phosphorylase [OS=Apis mellifera]	LOC552740	LG5		A0A087ZWA6	Uncharacterized protein	stnB; LOC413428	LG11
A0A088A647	Ribosomal protein S6 kinase [OS=Apis mellifera]	S6kII; LOC411481	LG5		A0A087ZWC0	Uncharacterized protein
A0A088A653	inosine-5'-monophosphate dehydrogenase [OS=Apis mellifera]	ras; LOC550673	LG5		A0A087ZWC4	Uncharacterized protein	cib; LOC551528	LG11
A0A088A6E7	Actin-related protein 2/3 complex subunit 5 [OS=Apis mellifera]	p16-ARC; LOC724128	LG3		A0A087ZWF7	Uncharacterized protein
A0A088A6G0	Oxysterol-binding protein [OS=Apis mellifera]				A0A087ZWG6	Uncharacterized protein	LOC552446	LG11
A0A088A6G7	Serine/threonine-protein phosphatase 2A activator [OS=Apis mellifera]				A0A087ZWM2	Uncharacterized protein	CtBP; LOC409158	LG7
A0A088A6S1	Serine/threonine-protein phosphatase [OS=Apis mellifera]	PpV; LOC410924	LG3		A0A087ZWN5	Uncharacterized protein	LOC413280	LG7
A0A088A6T4	Succinate dehydrogenase [ubiquinone] flavoprotein subunit, mitochondrial [OS=Apis mellifera]	SdhA; LOC550667	LG3		A0A087ZWN8	Uncharacterized protein
A0A088A6W8	phosphotransferase [OS=Apis mellifera]				A0A087ZWQ4	Uncharacterized protein
A0A088A7G3	Kinesin-like protein [OS=Apis mellifera]				A0A087ZWQ5	Uncharacterized protein	rin; LOC551602	LG7
A0A088A7H8	Carboxylic ester hydrolase [OS=Apis mellifera]	LOC409171	LG11		A0A087ZX01	Uncharacterized protein	LOC408876	LG6
A0A088A7I3	5-formyltetrahydrofolate cyclo-ligase [OS=Apis mellifera]	LOC100577699	LG11		A0A087ZX19	Uncharacterized protein	LOC100578624	LG2
A0A088A7L2	Protein disulfide-isomerase [OS=Apis mellifera]				A0A087ZX31	Uncharacterized protein	LOC551596	LG2
A0A088A7R6	Protein BCCIP homolog [OS=Apis mellifera]				A0A087ZX44	Uncharacterized protein
A0A088A7Y2	Protein disulfide-isomerase [OS=Apis mellifera]	ERp60; LOC409911	LG1		A0A087ZX58	Uncharacterized protein	LOC551273	LG2
A0A088A7Z8	Glutathione peroxidase [OS=Apis mellifera]	Gtpx1	LG1		A0A087ZX96	Uncharacterized protein	ImpL2; LOC409512	LG11
A0A088A822	delta-1-pyrroline-5-carboxylate synthase [OS=Apis mellifera]	LOC412948	LG1		A0A087ZX99	Uncharacterized protein	Ipp	LG11
A0A088A859	Proteasome endopeptidase complex [OS=Apis mellifera]	Pros29; LOC413757			A0A087ZXC7	Uncharacterized protein
A0A088A861	Eukaryotic translation initiation factor 3 subunit J [OS=Apis mellifera]	Adam; LOC409796			A0A087ZXE0	Uncharacterized protein	LOC409578	LG14
A0A088A8C1	MICOS complex subunit [OS=Apis mellifera]	LOC552009	LG16		A0A087ZXE4	Uncharacterized protein
A0A088A8D4	peptidyl-prolyl cis-trans isomerase [OS=Apis mellifera]	LOC409890	LG16		A0A087ZXF7	Uncharacterized protein
A0A088A8H2	proline dehydrogenase [OS=Apis mellifera]	LOC411808	LG1		A0A087ZXF8	Uncharacterized protein
A0A088A8J8	Deoxyhypusine hydroxylase [OS=Apis mellifera]	LOC410763	LG1		A0A087ZXG4	Uncharacterized protein
A0A088A8P3	Alkylglycerone-phosphate synthase [OS=Apis mellifera]				A0A087ZXL7	Uncharacterized protein
A0A088A8P9	Protein kinase C [OS=Apis mellifera]	aPKC; LOC413834	LG1		A0A087ZXM2	Uncharacterized protein
A0A088A902	Pyrroline-5-carboxylate reductase [OS=Apis mellifera]	LOC408859	LG5		A0A087ZXT9	Uncharacterized protein	smid; LOC409408	LG14
A0A088A933	Superoxide dismutase [Cu-Zn] [OS=Apis mellifera]	Sod1	LG8		A0A087ZXU8	Uncharacterized protein	CYP9R1	LG14
A0A088A942	Transcription elongation factor Spt5 [OS=Apis mellifera]				A0A087ZXV0	Uncharacterized protein	Myo3; LOC410489	LG14
A0A088A977	Coatomer subunit beta [OS=Apis mellifera]	betaCop; LOC725057	LG15		A0A087ZXX3	Uncharacterized protein
A0A088A9A5	S-adenosylmethionine synthase [OS=Apis mellifera]				A0A087ZXY1	Uncharacterized protein	LOC411936	LG9
A0A088A9C3	Carboxylic ester hydrolase [OS=Apis mellifera]	LOC726134	LG7		A0A087ZY03	Uncharacterized protein	LOC100577694	LG14
A0A088A9C4	Carboxylic ester hydrolase [OS=Apis mellifera]	LOC411223	LG7		A0A087ZY35	Uncharacterized protein
A0A088A9S3	L-lactate dehydrogenase [OS=Apis mellifera]	LOC411188	LG7		A0A087ZY69	Uncharacterized protein	LOC725679	LG8
A0A088AA89	Pyruvate dehydrogenase E1 component subunit alpha [OS=Apis mellifera]	LOC551103			A0A087ZYB5	Uncharacterized protein
A0A088AAJ1	Trafficking protein particle complex subunit [OS=Apis mellifera]	Bet3; LOC412710	LG10		A0A087ZYG3	Uncharacterized protein	LOC411889	LG11
A0A088AAP5	Guanine nucleotide-binding protein subunit gamma [OS=Apis mellifera]	LOC725453	LG14		A0A087ZYG6	Uncharacterized protein	LOC727447	LG11
A0A088AAR9	peptidylprolyl isomerase [OS=Apis mellifera]	LOC413785	LG6		A0A087ZYI3	Uncharacterized protein
A0A088AAU7	Isocitrate dehydrogenase [NAD] subunit, mitochondrial [OS=Apis mellifera]	LOC409292	LG6		A0A087ZYN6	Uncharacterized protein	LOC725665	LG4
A0A088AAY9	thioredoxin [OS=Apis mellifera]	Trx-2; LOC409451	LG6		A0A087ZYS9	Uncharacterized protein	LOC102655452	LG4
A0A088AB47	Glutathione peroxidase [OS=Apis mellifera]	Gtpx2; LOC726269	LG5		A0A087ZYV1	Uncharacterized protein
A0A088ABZ1	Isocitrate dehydrogenase [NAD] subunit, mitochondrial [OS=Apis mellifera]	LOC552128	LG1		A0A087ZYX4	Uncharacterized protein	ACSF2	LG4
A0A088AC57	RNA-binding protein 8A [OS=Apis mellifera]	tsu; LOC411778	LG14		A0A087ZZ12	Uncharacterized protein	Ppcs; LOC411581	LG4
A0A088AC76	Glutamyl-tRNA(Gln) amidotransferase subunit A, mitochondrial [OS=Apis mellifera]	gatA; LOC413878	LG14		A0A087ZZ18	Uncharacterized protein	LOC725102	LG4
A0A088AC80	Eukaryotic translation initiation factor 3 subunit B [OS=Apis mellifera]	eIF3-S9; LOC410100	LG14		A0A087ZZ46	Uncharacterized protein	LOC551774	LG4
A0A088ACF3	Delta-aminolevulinic acid dehydratase [OS=Apis mellifera]	Pbgs; LOC413708	LG3		A0A087ZZ55	Uncharacterized protein
A0A088ACK1	small ubiquitin-related modifier [OS=Apis mellifera]	LOC409308	LG3		A0A087ZZ59	Uncharacterized protein	LOC725381	LG4
A0A088ACU6	Protein phosphatase methylesterase 1 [OS=Apis mellifera]	LOC550901	LG1		A0A087ZZ70	Uncharacterized protein
A0A088ACY7	ATP synthase subunit gamma [OS=Apis mellifera]	Atp5c1; LOC552699	LG12		A0A087ZZ75	Uncharacterized protein	LOC102654949	LG4
A0A088ACZ9	Calcium-transporting ATPase [OS=Apis mellifera]	LOC410371	LG12		A0A087ZZ76	Uncharacterized protein
A0A088AD55	40S ribosomal protein S3a [OS=Apis mellifera]	RpS3A; LOC413296	LG12		A0A087ZZ92	Uncharacterized protein	R; LOC413246	LG7
A0A088ADG2	O-phosphoseryl-tRNA(Sec) selenium transferase [OS=Apis mellifera]	LOC552745	LG15		A0A087ZZB0	Uncharacterized protein
A0A088ADJ5	NAD(P)H-hydrate epimerase [OS=Apis mellifera]	LOC727471	LG4		A0A087ZZE0	Uncharacterized protein	LOC552000	LG7
A0A088ADJ6	Dynein light chain roadblock [OS=Apis mellifera]	robl; LOC726176	LG4		A0A087ZZE1	Uncharacterized protein	LOC726833	LG7
A0A088ADM2	Serine/threonine-protein phosphatase [OS=Apis mellifera]	LOC411046	LG4		A0A087ZZE9	Uncharacterized protein
A0A088ADN5	phosphotransferase [OS=Apis mellifera]	LOC408818	LG4		A0A087ZZF3	Uncharacterized protein	Arp1	LG7
A0A088ADV0	Ubiquitin carboxyl-terminal hydrolase [OS=Apis mellifera]	Uch; LOC409387			A0A087ZZK9	Uncharacterized protein
A0A088ADV3	Succinate--CoA ligase [ADP/GDP-forming] subunit alpha, mitochondrial [OS=Apis mellifera]	Scsalpha; LOC551403	LG4		A0A087ZZR1	Uncharacterized protein	LOC412543	LG5
A0A088ADV7	Importin subunit alpha [OS=Apis mellifera]	Kap-alpha1; LOC409543	LG4		A0A087ZZT2	Uncharacterized protein
A0A088AEQ4	Eukaryotic translation initiation factor 3 subunit D [OS=Apis mellifera]	eIF-3p66; LOC409550	LG15		A0A087ZZU4	Uncharacterized protein	LOC411100	LG5
A0A088AES7	malic enzyme [OS=Apis mellifera]	Mdh; LOC409682	LG15		A0A087ZZY3	Uncharacterized protein
A0A088AET4	3-hydroxyisobutyryl-CoA hydrolase, mitochondrial [OS=Apis mellifera]	LOC412796	LG15		A0A087ZZY4	Uncharacterized protein
A0A088AEX7	signal transducer and activator of transcription [OS=Apis mellifera]	STAT92E-like; LOC413742	LG15		A0A087ZZY5	Uncharacterized protein
A0A088AEZ4	tubulin alpha chain [OS=Apis mellifera]	LOC552766	LG15		A0A088A008	Uncharacterized protein
A0A088AF68	Calponin [OS=Apis mellifera]				A0A088A015	Uncharacterized protein	LOC408851	LG5
A0A088AF78	Calponin [OS=Apis mellifera]	LOC408532	LG15		A0A088A042	Uncharacterized protein	LOC725148	LG5
A0A088AFC7	Serine/threonine-protein phosphatase 2A 55 kDa regulatory subunit B [OS=Apis mellifera]	tws; LOC410604	LG15		A0A088A049	Uncharacterized protein	Neurochondrin; LOC552430	LG5
A0A088AFH7	Transferrin [OS=Apis mellifera]				A0A088A059	Uncharacterized protein	Rox8; LOC411890	LG5
A0A088AFI9	tubulin alpha chain [OS=Apis mellifera]	LOC412886	LG15		A0A088A060	Uncharacterized protein
A0A088AFN8	signal recognition particle 54 kDa protein [OS=Apis mellifera]	LOC552114	LG15		A0A088A080	Uncharacterized protein
A0A088AFT2	40S RIBOSOMAL PROTEIN S6 [OS=Apis mellifera]	LOC725647	LG1		A0A088A082	Uncharacterized protein
A0A088AFV6	Clathrin heavy chain [OS=Apis mellifera]	LOC550716	LG1		A0A088A0C7	Uncharacterized protein	IGFn3-7; LOC411829	LG5
A0A088AG12	diacylglycerol kinase [OS=Apis mellifera]	LOC408809	LG4		A0A088A0F5	Uncharacterized protein	MTA1-like; LOC413318	LG5
A0A088AG98	Angiotensin-converting enzyme [OS=Apis mellifera]				A0A088A0G9	Uncharacterized protein	LOC413762	LG5
A0A088AGJ6	GrpE protein homolog [OS=Apis mellifera]				A0A088A0H4	Uncharacterized protein
A0A088AGP9	Inosine triphosphate pyrophosphatase [OS=Apis mellifera]	LOC726205	LG13		A0A088A0P6	Uncharacterized protein	LOC551636	LG1
A0A088AGY8	Coatomer subunit delta [OS=Apis mellifera]	deltaCOP; LOC552346	LG2		A0A088A0P7	Uncharacterized protein	LOC725882	LG1
A0A088AH86	AP complex subunit beta [OS=Apis mellifera]				A0A088A0S0	Uncharacterized protein	GstO1; LOC552118	LG1
A0A088AHC8	glyceraldehyde-3-phosphate dehydrogenase [OS=Apis mellifera]	Gapdh; LOC410122	LG10		A0A088A0V7	Uncharacterized protein	tmod; LOC409024	LG9
A0A088AHG6	6-phosphofructokinase [OS=Apis mellifera]				A0A088A0Y0	Uncharacterized protein	LOC726432	LG11
A0A088AHM7	T-complex protein 1 subunit delta [OS=Apis mellifera]	LOC551275	LG10		A0A088A0Y4	Uncharacterized protein	Snap; LOC552830	LG11
A0A088AHT9	40S ribosomal protein S4 [OS=Apis mellifera]	LOC550651	LG10		A0A088A0Z6	Uncharacterized protein	LOC552843	LG11
A0A088AI48	cytochrome b-c1 complex subunit Rieske, mitochondrial [OS=Apis mellifera]	RFeSP; LOC411183	LG6		A0A088A0Z7	Uncharacterized protein	bun; LOC411553	LG11
A0A088AI57	40S ribosomal protein S12 [OS=Apis mellifera]	RpS12; LOC552266	LG6		A0A088A100	Uncharacterized protein	LOC551146	LG11
A0A088AI75	diacylglycerol kinase [OS=Apis mellifera]	rdgA; LOC413071	LG6		A0A088A111	Uncharacterized protein	mmy; LOC551964	LG11
A0A088AI92	aminopeptidase [OS=Apis mellifera]				A0A088A117	Uncharacterized protein	LOC551313	LG11
A0A088AIB9	glutamine-dependent NAD(+) synthetase [OS=Apis mellifera]	LOC409487	LG16		A0A088A118	Uncharacterized protein	PPP4R2r; LOC727222	LG11
A0A088AII7	Coatomer subunit gamma [OS=Apis mellifera]	gammaCop; LOC412083	LG16		A0A088A120	Uncharacterized protein	Mlf; LOC409877	LG11
A0A088AII8	methionine aminopeptidase 2 [OS=Apis mellifera]	Metap2; LOC551771	LG16		A0A088A173	Uncharacterized protein
A0A088AII9	Dihydrolipoyl dehydrogenase [OS=Apis mellifera]	LOC551039	LG16		A0A088A174	Uncharacterized protein
A0A088AIN2	microtubule-associated protein [OS=Apis mellifera]				A0A088A1A1	Uncharacterized protein	Hex110	LG11
A0A088AJ01	Mitogen-activated protein kinase [OS=Apis mellifera]	rl; LOC409523	LG3		A0A088A1I7	Uncharacterized protein	LOC413108	LG11
A0A088AJ47	transgelin [OS=Apis mellifera]	Chd64; LOC408572	LG1		A0A088A1K6	Uncharacterized protein	LOC102656650; LOC107963960	LG11
A0A088AJ58	Prefoldin subunit 3 [OS=Apis mellifera]	LOC551893	LG1		A0A088A1N2	Uncharacterized protein	LOC552651	LG11
A0A088AJA4	Probable methylthioribulose-1-phosphate dehydratase [OS=Apis mellifera]	LOC552014	LG1		A0A088A1P0	Uncharacterized protein	vari; LOC408359	LG11
A0A088AJH1	Annexin [OS=Apis mellifera]	LOC409533	LG8		A0A088A1S8	Uncharacterized protein
A0A088AJM6	Peptidoglycan-recognition protein [OS=Apis mellifera]	PGRP-S3	LG8		A0A088A1V5	Uncharacterized protein	TpnCI	LG11
A0A088AJN4	Protein-serine/threonine kinase [OS=Apis mellifera]				A0A088A224	Uncharacterized protein	LOC551211	LG11
A0A088AKE0	Eukaryotic translation initiation factor 3 subunit G [OS=Apis mellifera]	LOC408386	LG12		A0A088A241	Uncharacterized protein	LOC409494
A0A088AKG2	Carboxylic ester hydrolase [OS=Apis mellifera]	LOC408395	LG12		A0A088A276	Uncharacterized protein	LOC725365	LG6
A0A088AKI2	citrate synthase [OS=Apis mellifera]	LOC410059	LG12		A0A088A279	Uncharacterized protein
A0A088AKI3	6-phosphogluconate dehydrogenase, decarboxylating [OS=Apis mellifera]	Pgd; LOC552712	LG12		A0A088A298	Uncharacterized protein
A0A088AKL1	40S ribosomal protein S26 [OS=Apis mellifera]	RpS26; LOC726789	LG12		A0A088A2G2	Uncharacterized protein	LOC413512	LG6
A0A088AKW3	Tubulin-specific chaperone A [OS=Apis mellifera]	LOC725630	LG6		A0A088A2H7	Uncharacterized protein
A0A088AL38	Enolase-phosphatase E1 [OS=Apis mellifera]	LOC411809	LG5		A0A088A2K9	Uncharacterized protein
A0A088ALI4	coatomer subunit alpha [OS=Apis mellifera]	alphaCop; LOC550806	LG2		A0A088A2L5	Uncharacterized protein
A0A088ALN9	lactoylglutathione lyase [OS=Apis mellifera]				A0A088A2M4	Uncharacterized protein
A0A088ALS1	Uroporphyrinogen decarboxylase [OS=Apis mellifera]	Updo; LOC726501			A0A088A2M5	Uncharacterized protein
A0A088ALS2	eukaryotic translation initiation factor 5A [OS=Apis mellifera]	LOC552572			A0A088A2N1	Uncharacterized protein	Myo21; LOC409937	LG1
A0A088ALW7	Putative lipoyltransferase 2, mitochondrial [OS=Apis mellifera]	LOC726239			A0A088A2R7	Uncharacterized protein	LOC727210	LG9
A0A088AM48	ARP2/3 complex 34 kDa subunit [OS=Apis mellifera]	Arc-p34; LOC551784			A0A088A301	Uncharacterized protein	Gga; LOC409724	LG5
A0A088AM69	thioredoxin [OS=Apis mellifera]	Trx-1; LOC410120	LG14		A0A088A330	Uncharacterized protein	LOC552786	LG5
A0A088AM79	Proteasome subunit beta [OS=Apis mellifera]	LOC411520	LG14		A0A088A375	Uncharacterized protein	LOC410098	LG5
A0A088AM80	NAD-dependent protein deacylase [OS=Apis mellifera]	Sirt5; LOC552701	LG14		A0A088A395	Uncharacterized protein
A0A088AMB8	ATP synthase subunit beta [OS=Apis mellifera]	Atp5b; LOC551766	LG14		A0A088A3H1	Uncharacterized protein
A0A088AMC1	Tyrosine--tRNA ligase [OS=Apis mellifera]	Aats-tyr; LOC413909	LG14		A0A088A3I4	Uncharacterized protein	LOC551790	LG1
A0A088AMF4	Hyaluronidase [OS=Apis mellifera]				A0A088A3I9	Uncharacterized protein	LOC409755	LG1
A0A088AMG0	Proteasome subunit beta type [OS=Apis mellifera]	LOC552579	LG14		A0A088A3K9	Uncharacterized protein
A0A088AMZ6	Histone H2A [OS=Apis mellifera]	LOC552322	LG4		A0A088A3M1	Uncharacterized protein	LOC410115	LG1
A0A088ANA3	S-(hydroxymethyl)glutathione dehydrogenase [OS=Apis mellifera]	Fdh; LOC409773	LG4		A0A088A3P1	Uncharacterized protein	t; LOC408592	LG1
A0A088ANF0	tubulin alpha chain [OS=Apis mellifera]	LOC411519	LG4		A0A088A3W2	Uncharacterized protein
A0A088ANJ0	Importin subunit alpha [OS=Apis mellifera]	Kap-alpha3; LOC412511	LG1		A0A088A3W3	Uncharacterized protein	LOC414036	LG16
A0A088ANS0	nicotinamide-nucleotide adenylyltransferase [OS=Apis mellifera]				A0A088A3X5	Uncharacterized protein	Ddc; LOC410638	LG16
A0A088ANX1	Aldehyde dehydrogenase [OS=Apis mellifera]				A0A088A411	Uncharacterized protein
A0A088ANZ7	Spectrin beta chain [OS=Apis mellifera]	beta-Spec; LOC411744	LG9		A0A088A432	Uncharacterized protein
A0A088AP06	Proteasome subunit alpha type [OS=Apis mellifera]	Prosalpha7; LOC408986	LG9		A0A088A448	Uncharacterized protein
A0A088AP39	Cytosolic Fe-S cluster assembly factor NUBP1 homolog [OS=Apis mellifera]	LOC412289	LG9		A0A088A460	Uncharacterized protein	LOC550824	LG6
A0A088APL2	dihydrolipoamide acetyltransferase component of pyruvate dehydrogenase complex [OS=Apis mellifera]	LOC551631	LG6		A0A088A464	Uncharacterized protein	LOC410054	LG6
A0A088APM4	glucosylceramidase [OS=Apis mellifera]	LOC409708	LG6		A0A088A4D4	Uncharacterized protein	LOC408722	LG3
A0A088APM5	glucosylceramidase [OS=Apis mellifera]	LOC409709	LG6		A0A088A4H8	Uncharacterized protein	LOC552553	LG15
A0A088APZ4	density-regulated protein [OS=Apis mellifera]	LOC552539	LG3		A0A088A4P9	Uncharacterized protein	Tcp-1zeta; LOC551295	LG7
A0A088AQ13	Succinate dehydrogenase [ubiquinone] iron-sulfur subunit, mitochondrial [OS=Apis mellifera]	LOC551169	LG3		A0A088A4S6	Uncharacterized protein
A0A088AQ81	Carboxylic ester hydrolase [OS=Apis mellifera]	LOC409801	LG7		A0A088A4T4	Uncharacterized protein	LOC724735	LG2
A0A088AQ82	Proteasome subunit alpha type [OS=Apis mellifera]	Pros25; LOC409802	LG7		A0A088A4U6	Uncharacterized protein	CPR17	LG2
A0A088AQA3	3-oxoacyl-[acyl-carrier-protein] synthase [OS=Apis mellifera]	LOC413655	LG3		A0A088A4U8	Uncharacterized protein
A0A088AQJ3	Eukaryotic translation initiation factor 3 subunit E [OS=Apis mellifera]	LOC551242	LG1		A0A088A4X3	Uncharacterized protein	Trap1; LOC550968	LG6
A0A088AQX2	eukaryotic translation initiation factor 3 subunit L [OS=Apis mellifera]	LOC552056	LG11		A0A088A4Z7	Uncharacterized protein	LOC409847	LG10
A0A088AQX9	Serine hydroxymethyltransferase [OS=Apis mellifera]	LOC411796	LG11		A0A088A4Z9	Uncharacterized protein	LOC409071
A0A088AR65	Cytosolic Fe-S cluster assembly factor NUBP2 homolog [OS=Apis mellifera]	LOC410516	LG14		A0A088A500	Uncharacterized protein	LOC551423
A0A088AR84	Signal recognition particle subunit SRP68 [OS=Apis mellifera]	Srp68; LOC552776	LG14		A0A088A510	Uncharacterized protein	tral; LOC410015	LG10
A0A088ARD2	ATP-citrate synthase [OS=Apis mellifera]	ATPCL; LOC550686	LG14		A0A088A558	Uncharacterized protein	ebony; LOC409109	LG1
A0A088ARF3	ribokinase [OS=Apis mellifera]	LOC551282	LG10		A0A088A5A6	Uncharacterized protein	LOC409481	LG1
A0A088ARG7	Defective in cullin neddylation protein [OS=Apis mellifera]	LOC550726	LG10		A0A088A5E3	Uncharacterized protein	Vps26; LOC413239	LG1
A0A088ARK6	purine nucleoside phosphorylase [OS=Apis mellifera]	LOC408299	LG10		A0A088A5F0	Uncharacterized protein
A0A088ARU9	glycogen [starch] synthase [OS=Apis mellifera]	LOC552328	LG16		A0A088A5F1	Uncharacterized protein
A0A088ARY0	Succinate--CoA ligase [ADP-forming] subunit beta, mitochondrial [OS=Apis mellifera]	LOC551958	LG15		A0A088A5F7	Uncharacterized protein	LOC725740	LG1
A0A088ARZ1	Acyl-coenzyme A oxidase [OS=Apis mellifera]				A0A088A5I7	Uncharacterized protein
A0A088AS00	1,2-dihydroxy-3-keto-5-methylthiopentene dioxygenase [OS=Apis mellifera]	LOC551839	LG15		A0A088A5J1	Uncharacterized protein	Droj2; LOC724368	LG4
A0A088ASL4	aspartate aminotransferase [OS=Apis mellifera]				A0A088A5N5	Uncharacterized protein	LOC726955	LG11
A0A088ASQ1	obg-like ATPase 1 [OS=Apis mellifera]	LOC413266	LG13		A0A088A5P8	Uncharacterized protein	LOC100577504	LG11
A0A088ASZ6	transgelin [OS=Apis mellifera]	Mp20; LOC408972	LG8		A0A088A5Q3	Uncharacterized protein	LOC410288	LG11
A0A088ATA4	sorting nexin [OS=Apis mellifera]	LOC727452	LG1		A0A088A5R0	Uncharacterized protein	gammaSnap; LOC409363	LG11
A0A088ATC7	Proteasome subunit alpha type [OS=Apis mellifera]	LOC552654	LG1		A0A088A5W9	Uncharacterized protein	Unc-89; LOC408830	LG5
A0A088ATD1	Autophagy-related protein 3 [OS=Apis mellifera]	Aut1; LOC552315	LG1		A0A088A5X8	Uncharacterized protein	Nup44A; LOC413365	LG5
A0A088ATR6	malic enzyme [OS=Apis mellifera]				A0A088A6E2	Uncharacterized protein	LOC412341	LG3
A0A088ATV8	Nucleoside diphosphate kinase [OS=Apis mellifera]				A0A088A6G3	Uncharacterized protein	LOC412160	LG3
A0A088ATX6	Prefoldin subunit 4 [OS=Apis mellifera]	LOC102656136	LG11		A0A088A6Q9	Uncharacterized protein
A0A088AUL9	ferritin [OS=Apis mellifera]				A0A088A6Y5	Uncharacterized protein	LOC727354
A0A088AUN5	Rab GDP dissociation inhibitor [OS=Apis mellifera]	Gdi; LOC411765	LG2		A0A088A6Z1	Uncharacterized protein	Ef1beta; LOC552649
A0A088AUP5	Serine/threonine-protein phosphatase [OS=Apis mellifera]	LOC409430	LG2		A0A088A722	Uncharacterized protein	LOC552228	LG9
A0A088AUT8	Trehalase [OS=Apis mellifera]	LOC410795	LG2		A0A088A730	Uncharacterized protein
A0A088AUX7	PRA1 family protein [OS=Apis mellifera]	LOC410130	LG2		A0A088A787	Uncharacterized protein	LOC727428	LG11
A0A088AVE8	Inositol-1-monophosphatase [OS=Apis mellifera]	LOC408868	LG6		A0A088A7D1	Uncharacterized protein	LOC410306	LG11
A0A088AVR2	40S ribosomal protein S21 [OS=Apis mellifera]	LOC551479	LG3		A0A088A7K7	Uncharacterized protein	LOC551586	LG10
A0A088AVR3	Acyl carrier protein [OS=Apis mellifera]	LOC102654169	LG3		A0A088A7Q3	Uncharacterized protein	Hdc; LOC408587	LG1
A0A088AW01	Carboxylic ester hydrolase [OS=Apis mellifera]	LOC409173	LG4		A0A088A7V7	Uncharacterized protein
A0A088AW48	proliferating cell nuclear antigen [OS=Apis mellifera]	mus209; LOC727275			A0A088A7X2	Uncharacterized protein
A0A088AW89	Mitogen-activated protein kinase [OS=Apis mellifera]	bsk; LOC409286	LG3		A0A088A7X3	Uncharacterized protein
A0A0B4J2L5	adenylate kinase [OS=Apis mellifera]	Adk2; LOC551523	LG9		A0A088A815	Uncharacterized protein
A0A0B4J2L9	GTP:AMP phosphotransferase, mitochondrial [OS=Apis mellifera]	Adk3; LOC552511	LG11		A0A088A864	Uncharacterized protein	LOC410069	LG16
A0A0B4J2M4	N-acetylglucosamine-6-phosphate deacetylase [OS=Apis mellifera]				A0A088A870	Uncharacterized protein	Dspp; LOC551799	LG16
A0A0B4J2M6	Glucose-6-phosphate 1-dehydrogenase [OS=Apis mellifera]	LOC725325	LG2		A0A088A882	Uncharacterized protein	LOC107963996	LG16
A0A0B4J2M8	Probable tRNA N6-adenosine threonylcarbamoyltransferase [OS=Apis mellifera]	LOC411654			A0A088A884	Uncharacterized protein	LOC100577163	LG16
A0A1B1JID1	Superoxide dismutase [Cu-Zn] [OS=Apis mellifera]				A0A088A8A5	Uncharacterized protein
A4ZXC4	Triosephosphate isomerase [OS=Apis mellifera]	Tpi	LG16		A0A088A8H4	Uncharacterized protein	LOC727019	LG1
A5YVK7	hexamerin 70a [OS=Apis mellifera]	Hex70a	LG8		A0A088A8I0	Uncharacterized protein
B0LUE8	Apolipophorin-III-like protein [OS=Apis mellifera]	A4	LG2		A0A088A8X0	Uncharacterized protein	LOC408860	LG5
C3VMN1	glutathione S-transferase S1 [OS=Apis mellifera]	GstS1			A0A088A8Y4	Uncharacterized protein	msps; LOC409359	LG5
D3JXA7	Major royal jelly protein 4 [OS=Apis mellifera]	Mrjp4	LG11		A0A088A8Z2	Uncharacterized protein	scf; LOC411647	LG5
D3JZ08	MRJP5 [OS=Apis mellifera]	Mrjp5	LG11		A0A088A956	Uncharacterized protein	CPR24; LOC727392
D3XL69	Putative uncharacterized protein [OS=Apis mellifera]	LOC725960	LG3		A0A088A959	Uncharacterized protein	LOC726995
D9MWM7	Fatty acyl-CoA reductase [OS=Apis mellifera]	FAR1	LG12		A0A088A988	Uncharacterized protein	CTL4; LOC412825	LG15
G5D3J3	Vitellogenin [OS=Apis mellifera]	Vg	LG4		A0A088A996	Uncharacterized protein
G9F9Z6	IRP30 [OS=Apis mellifera]	IRP30; LOC408807	LG4		A0A088A997	Uncharacterized protein
H9KID5	small ubiquitin-related modifier [OS=Apis mellifera]	smt3; LOC550834	LG7		A0A088A999	Uncharacterized protein	LOC726075
H9KL77	histone H4 [OS=Apis mellifera]	LOC724757; LOC725230; LOC102655073; LOC406132	LG7; LG1		A0A088A9A7	Uncharacterized protein	LOC725594	LG7
I7KJQ1	troponin C type IIIa [OS=Apis mellifera]	TpnCIIIa	LG12		A0A088A9C6	Uncharacterized protein
O18330	major royal jelly protein 1 [OS=Apis mellifera]	Mrjp1	LG11		A0A088A9D8	Uncharacterized protein	LOC408414	LG13
O61367	Arginine kinase [OS=Apis mellifera]	Argk	LG15		A0A088A9G7	Uncharacterized protein
O61368	Glycerol-3-phosphate dehydrogenase [NAD(+)] [OS=Apis mellifera]	Gpdh	LG9		A0A088A9T6	Uncharacterized protein	LOC725175; LOC107963970	LG7
O77061	Major royal jelly protein 2 [OS=Apis mellifera]	Mrjp2	LG11		A0A088A9V5	Uncharacterized protein	LOC100577498	LG7
O97432	Major royal jelly protein 5 [OS=Apis mellifera]	Mrjp5	LG11		A0A088A9X7	Uncharacterized protein	LOC727432
P00038	cytochrome c [OS=Apis mellifera]	CytC	LG10		A0A088AA31	Uncharacterized protein	LOC552707	LG13
P15450	abaecin [OS=Apis mellifera]	LOC406144	LG10		A0A088AAD0	Uncharacterized protein	DHRS4; LOC412304	LG10
P19039	elongation factor 1-alpha [OS=Apis mellifera]	Ef-1a-f1	LG12		A0A088AAH7	Uncharacterized protein	LOC726453	LG10
P85831	Prohormone-4 [OS=Apis mellifera]	LOC409241	LG11		A0A088AB18	Uncharacterized protein	rump; LOC411969	LG6
Q10416	Hymenoptaecin [OS=Apis mellifera]	LOC406142	LG6		A0A088AB41	Uncharacterized protein	LOC410165	LG5
Q14SN0	globin 1 [OS=Apis mellifera]	Glob1	LG1		A0A088AB59	Uncharacterized protein	LOC411085	LG5
Q1W633	OBP21 [OS=Apis mellifera]	Obp21	LG15		A0A088AB75	Uncharacterized protein	LOC100577480	LG5
Q1W634	OBP20 [OS=Apis mellifera]	Obp20			A0A088ABA5	Uncharacterized protein	LOC409457	LG2
Q1W635	obp19 [OS=Apis mellifera]	Obp19; LOC107965629	LG15		A0A088ABB1	Uncharacterized protein
Q1W637	OBP17 [OS=Apis mellifera]	Obp17	LG15		A0A088ABF5	Uncharacterized protein	LOC410189	LG10
Q1W638	OBP16 [OS=Apis mellifera]	Obp16	LG15		A0A088ABI0	Uncharacterized protein	LOC551682	LG10
Q1W640	Obp14 [OS=Apis mellifera]	Obp14	LG15		A0A088ABN5	Uncharacterized protein	LOC102655203
Q1W641	OBP13 [OS=Apis mellifera]	Obp13	LG15		A0A088ABN6	Uncharacterized protein	LOC100577578
Q1W647	OBP3 [OS=Apis mellifera]	Obp3	LG9		A0A088ABP1	Uncharacterized protein	LOC725454	LG8
Q25BT7	alpha-glucosidase [OS=Apis mellifera]	Hbg2	LG8		A0A088ABP2	Uncharacterized protein	LOC725838	LG8
Q25BT8	alpha-glucosidase [OS=Apis mellifera]	AGLU2	LG6		A0A088ABP3	Uncharacterized protein	LOC102655502	LG8
Q2V0C9	Cystathionine beta-synthase [OS=Apis mellifera]	Cbs	LG4		A0A088ABQ9	Uncharacterized protein	LOC551296	LG8
Q3B708	Troponin I isoform 6a1 [OS=Apis mellifera]	TpnI	LG2		A0A088ABR1	Uncharacterized protein	LOC552685	LG8
Q3B710	Troponin H isoform 2 [OS=Apis mellifera]	TpnI	LG2		A0A088ABR2	Uncharacterized protein	LOC725804	LG8
Q3B711	Troponin T isoform 1 [OS=Apis mellifera]	TpnT	LG6		A0A088ABS4	Uncharacterized protein	LOC100576673
Q3LBA5	Putative uncharacterized protein [OS=Apis mellifera]	CSP3	LG5		A0A088ABT8	Uncharacterized protein	LOC725093	LG5
Q3LBA7	chemosensory protein 1 [OS=Apis mellifera]	CSP1	LG8		A0A088ABV3	Uncharacterized protein
Q4PKR8	Anarchy 1 [OS=Apis mellifera]	uzip	LG3		A0A088AC16	Uncharacterized protein	LOC408608	LG1
Q4ZJX1	Major royal jelly protein 9 [OS=Apis mellifera]	Mrjp9	LG11		A0A088AC20	Uncharacterized protein	Synd; LOC409748	LG1
Q5BLY4	Icarapin-like [OS=Apis mellifera]	LOC503505	LG1		A0A088AC55	Uncharacterized protein	LOC409695
Q5UAF0	soluble guanylyl cyclase beta 1 subunit [OS=Apis mellifera]	Gycbeta1	LG6		A0A088ACB8	Uncharacterized protein	LOC552493	LG3
Q5W7P2	Soluble guanylyl cyclase alpha 1 subunit [OS=Apis mellifera]	sGC-alpha1	LG6		A0A088ACD4	Uncharacterized protein	LOC100576467	LG3
Q5XUU6	take-out-like carrier protein JHBP-1 [OS=Apis mellifera]	JHBP-1			A0A088ACD8	Uncharacterized protein	LOC410969	LG3
Q6IMJ9	Major royal jelly protein 7 [OS=Apis mellifera]	Mrjp7	LG11		A0A088ACE3	Uncharacterized protein	LOC551291	LG3
Q6VQ13	ADP/ATP translocase [OS=Apis mellifera]	Ant	LG7		A0A088ACF4	Uncharacterized protein
Q6W3E3	Major royal jelly protein MRJP6 [OS=Apis mellifera]	Mrjp6	LG11		A0A088ACG9	Uncharacterized protein	NUP54; LOC410972	LG3
Q76LA4	fatty acid binding protein [OS=Apis mellifera]	Fabp	LG2		A0A088ACI1	Uncharacterized protein
Q76LA5	Carboxylic ester hydrolase [OS=Apis mellifera]	Jhe	LG3		A0A088ACJ2	Uncharacterized protein	Dctn2; LOC412267	LG3
Q86MV4	Prophenoloxidase [OS=Apis mellifera]	PPO	LG14		A0A088ACQ6	Uncharacterized protein
Q8WSR1	IP3phosphatase [OS=Apis mellifera]	LOC406096	LG15		A0A088ACR3	Uncharacterized protein
Q9U8X5	alpha-amylase [OS=Apis mellifera]	LOC406114	LG13		A0A088ACS6	Uncharacterized protein
T1SGQ4	cGMP-dependent protein kinase [OS=Apis mellifera]	For	LG13		A0A088ACX5	Uncharacterized protein
X2JFT9	ribosomal protein L19 [OS=Apis mellifera]	RpL19; LOC724186	LG15		A0A088ACZ2	Uncharacterized protein
A0A087ZMR7	KASH domain-containing protein				A0A088ACZ3	Uncharacterized protein	porin; LOC551325	LG12
A0A087ZMS1	Importin N-terminal domain-containing protein	emb; LOC413018	LG1		A0A088AD32	Uncharacterized protein
A0A087ZMS5	Small nuclear ribonucleoprotein Sm D2 (Sm-D2) (snRNP core protein D2)				A0A088AD67	Uncharacterized protein	LOC414035	LG12
A0A087ZMT8	PROTEASOME_ALPHA_1 domain-containing protein				A0A088AD75	Uncharacterized protein	LOC410373	LG12
A0A087ZMX6	Cysteine desulfurase, mitochondrial (EC 2.8.1.7)	LOC410039	LG13		A0A088AD81	Uncharacterized protein	LOC725855	LG12
A0A087ZMX9	Importin N-terminal domain-containing protein	KPNB1; LOC410447	LG13		A0A088AD99	Uncharacterized protein	LOC724446
A0A087ZN16	UBX domain-containing protein	LOC408433	LG13		A0A088ADD3	Uncharacterized protein
A0A087ZN22	Fumarylacetoacetase (EC 3.7.1.2) (Fumarylacetoacetate hydrolase)				A0A088ADG4	Uncharacterized protein	LOC551438	LG15
A0A087ZN59	CHK domain-containing protein	LOC408421	LG13		A0A088ADG7	Uncharacterized protein
A0A087ZNA9	Seryl-tRNA synthetase (EC 6.1.1.11)	Aats-ser; LOC724712	LG12		A0A088ADL4	Uncharacterized protein	Dctn4; LOC725207	LG4
A0A087ZNB3	Aminoacyl-tRNA hydrolase (EC 3.1.1.29)	LOC725196	LG12		A0A088ADL7	Uncharacterized protein	LOC408817	LG4
A0A087ZND2	Thioredoxin domain-containing protein	Tpx-1; LOC409954	LG12		A0A088ADL9	Uncharacterized protein
A0A087ZND5	W2 domain-containing protein				A0A088ADN7	Uncharacterized protein
A0A087ZND6	Coproporphyrinogen oxidase (EC 1.3.3.3)	LOC552084	LG12		A0A088ADP0	Uncharacterized protein	LOC411048	LG4
A0A087ZNH4	Probable methylmalonate-semialdehyde dehydrogenase [acylating], mitochondrial (EC 1.2.1.18) (EC 1.2.1.27)	LOC409736	LG13		A0A088ADP4	Uncharacterized protein
A0A087ZNK4	Fes1 domain-containing protein	LOC409521	LG16		A0A088ADS7	Uncharacterized protein	LOC727483	LG4
A0A087ZNK5	Peroxin-19	LOC100578522	LG16		A0A088AE24	Uncharacterized protein	Scp2; LOC410013	LG7
A0A087ZNK6	Protein kinase domain-containing protein				A0A088AE88	Uncharacterized protein
A0A087ZNQ6	Eukaryotic translation initiation factor 2 subunit 1 (Eukaryotic translation initiation factor 2 subunit alpha)				A0A088AE98	Uncharacterized protein
A0A087ZNX2	CN hydrolase domain-containing protein	LOC409250	LG8		A0A088AEJ0	Uncharacterized protein	CYP6AS11; LOC724946	LG13
A0A087ZNZ2	Aminotran_1_2 domain-containing protein	LOC409196	LG8		A0A088AET7	Uncharacterized protein
A0A087ZP00	Calreticulin	Crc; LOC409165	LG8		A0A088AEU9	Uncharacterized protein
A0A087ZP17	Non-specific serine/threonine protein kinase (EC 2.7.11.1)	LOC413029	LG8		A0A088AEV7	Uncharacterized protein	LOC408516	LG15
A0A087ZP47	DUF775 domain-containing protein	LOC410017	LG8		A0A088AEV8	Uncharacterized protein	LOC726495	LG15
A0A087ZP70	40S ribosomal protein S20	RpS20; LOC726013	LG8		A0A088AEW8	Uncharacterized protein	Gad1; LOC408509	LG15
A0A087ZP77	IF3_N domain-containing protein				A0A088AEX4	Uncharacterized protein	LOC409501	LG15
A0A087ZP89	Protein-serine/threonine phosphatase (EC 3.1.3.16)	LOC413619	LG8		A0A088AEY2	Uncharacterized protein
A0A087ZP92	Threonyl-tRNA synthetase (EC 6.1.1.3)	LOC412200	LG8		A0A088AEY9	Uncharacterized protein	LOC552807	LG15
A0A087ZPA6	Gamma-ECS (EC 6.3.2.2) (Gamma-glutamylcysteine synthetase)				A0A088AF07	Uncharacterized protein	LOC408522	LG15
A0A087ZPF4	Synapsin_C domain-containing protein				A0A088AF21	Uncharacterized protein	cpx; LOC552844	LG15
A0A087ZPN0	Dimethylargininase (EC 3.5.3.18)	LOC552121	LG12		A0A088AF51	Uncharacterized protein	retinophilin; LOC409816	LG15
A0A087ZPP8	Flavoprotein domain-containing protein	LOC412189	LG1		A0A088AF55	Uncharacterized protein
A0A087ZPS2	RNA helicase (EC 3.6.4.13)	LOC552206	LG1		A0A088AF62	Uncharacterized protein	LOC725661	LG15
A0A087ZPX5	CHK domain-containing protein	LOC724536	LG1		A0A088AF67	Uncharacterized protein
A0A087ZQ01	CRAL-TRIO domain-containing protein				A0A088AF83	Uncharacterized protein	LOC725623	LG15
A0A087ZQ43	40S ribosomal protein S13	RpS13; LOC551867			A0A088AF89	Uncharacterized protein	alpha-Cat; LOC552850	LG15
A0A087ZQ92	NSFL1 cofactor p47 (p97 cofactor p47)	LOC409547	LG5		A0A088AF99	Uncharacterized protein	LOC410616	LG15
A0A087ZQB2	GCS light chain (Gamma-ECS regulatory subunit) (Gamma-glutamylcysteine synthetase regulatory subunit) (Glutamate--cysteine ligase modifier subunit)	Gclm; LOC413735	LG1		A0A088AFE2	Uncharacterized protein	LOC724160	LG15
A0A087ZQC4	BH4_AAA_HYDROXYL_2 domain-containing protein	TyHyd	LG7		A0A088AFI6	Uncharacterized protein	LOC726616	LG15
A0A087ZQD3	Heat shock protein 83				A0A088AFI7	Uncharacterized protein	CPF2	LG15
A0A087ZQD4	Staphylococcal nuclease domain-containing protein (EC 3.1.31.1)	Tudor-SN; LOC552259	LG7		A0A088AFJ0	Uncharacterized protein	LOC409712	LG15
A0A087ZQD5	MSP domain-containing protein	Vapa; LOC409934	LG7		A0A088AFL5	Uncharacterized protein	GstD1	LG15
A0A087ZQI7	UV excision repair protein RAD23	LOC409340	LG1		A0A088AFL8	Uncharacterized protein	Ndufs8; LOC551078	LG15
A0A087ZQJ6	60S ribosomal protein L17	RpL17; LOC413470	LG1		A0A088AFN5	Uncharacterized protein
A0A087ZQM1	Protein kinase domain-containing protein	LOC724834			A0A088AFP7	Uncharacterized protein
A0A087ZQN0	ANK_REP_REGION domain-containing protein				A0A088AFV5	Uncharacterized protein	RpLP2; LOC725884	LG1
A0A087ZQN4	WD_REPEATS_REGION domain-containing protein	Gbeta5; LOC409113	LG1		A0A088AFV8	Uncharacterized protein
A0A087ZQN5	Ubiquitin carboxyl-terminal hydrolase (EC 3.4.19.12)	LOC411572	LG1		A0A088AG06	Uncharacterized protein	SF3A1; LOC409883	LG4
A0A087ZQT4	TGS domain-containing protein	LOC100576663	LG8		A0A088AG18	Uncharacterized protein	Sap-r; LOC408808	LG4
A0A087ZQV2	40S ribosomal protein S2	RpS2; LOC409326	LG8		A0A088AG34	Uncharacterized protein	CPR27	LG4
A0A087ZQV3	39S ribosomal protein L59, mitochondrial (Growth arrest and DNA damage-inducible proteins-interacting protein 1)	LOC725669	LG8		A0A088AG35	Uncharacterized protein
A0A087ZQZ7	CDGSH iron-sulfur domain-containing protein 2 homolog	LOC410636	LG15		A0A088AG37	Uncharacterized protein
A0A087ZR05	26S proteasome regulatory subunit RPN11	Rpn11; LOC410072	LG3		A0A088AG49	Uncharacterized protein	CPR19	LG4
A0A087ZR50	PPM-type phosphatase domain-containing protein	LOC552412	LG3		A0A088AG71	Uncharacterized protein	LOC100577527	LG4
A0A087ZR94	Mitochondrial import inner membrane translocase subunit	LOC725705	LG5		A0A088AGA1	Uncharacterized protein	NimC1; LOC724421	LG15
A0A087ZR95	Glutaminyl-tRNA synthetase (EC 6.1.1.18)	Aats-gln; LOC413718	LG5		A0A088AGA6	Uncharacterized protein	Dhpr; LOC409160	LG15
A0A087ZRD4	TOG domain-containing protein				A0A088AGA9	Uncharacterized protein
A0A087ZRF8	J domain-containing protein	LOC408863	LG5		A0A088AGD0	Uncharacterized protein
A0A087ZRH1	NAD_Gly3P_dh_N domain-containing protein				A0A088AGJ5	Uncharacterized protein	LOC551824	LG15
A0A087ZRJ5	Thioredoxin domain-containing protein	Tpx-4	LG9		A0A088AGJ8	Uncharacterized protein	LOC410620	LG15
A0A087ZRM3	TPR_REGION domain-containing protein				A0A088AGJ9	Uncharacterized protein	LOC100576418	LG15
A0A087ZRM4	STI1 domain-containing protein				A0A088AGM2	Uncharacterized protein	LOC408721	LG3
A0A087ZRN5	Carboxypeptidase D (EC 3.4.17.22) (Metallocarboxypeptidase D)				A0A088AGN2	Uncharacterized protein
A0A087ZRN6	Cysteinyl-tRNA synthetase (EC 6.1.1.16)	LOC411167	LG6		A0A088AGP1	Uncharacterized protein	Cct5; LOC409825	LG13
A0A087ZRQ0	Septin-type G domain-containing protein	2-Sep; LOC408882	LG6		A0A088AGT7	Uncharacterized protein	LOC724665	LG2
A0A087ZRS3	Dynamin-type G domain-containing protein	LOC100576703	LG6		A0A088AGW5	Uncharacterized protein	LOC726085	LG2
A0A087ZRU4	BCL2-associated athanogene 6 (HLA-B-associated transcript 3) (Large proline-rich protein BAG6)				A0A088AGW8	Uncharacterized protein	Hsc70cb; LOC408706	LG2
A0A087ZRW9	ML domain-containing protein	LOC409187	LG13		A0A088AH01	Uncharacterized protein	LOC410897	LG2
A0A087ZRY9	Sugar phosphate phosphatase (EC 2.1.1.-) (EC 3.1.3.-)	LOC551009	LG2		A0A088AH15	Uncharacterized protein
A0A087ZS08	CYTH domain-containing protein	LOC727631			A0A088AH18	Uncharacterized protein
A0A087ZS11	Glucose-6-phosphate 1-epimerase (EC 5.1.3.15)	LOC727456			A0A088AH48	Uncharacterized protein
A0A087ZS23	PID domain-containing protein	ced-6; LOC408480	LG14		A0A088AH90	Uncharacterized protein
A0A087ZS68	Glutamate dehydrogenase (NAD(P)(+)) (EC 1.4.1.3)	Gdh; LOC409253	LG14		A0A088AHB3	Uncharacterized protein	LOC551496	LG10
A0A087ZS80	Glutaredoxin domain-containing protein	Grx1; LOC727309	LG14		A0A088AHB4	Uncharacterized protein	LOC409648	LG10
A0A087ZS94	Adenosine kinase (EC 2.7.1.20)	LOC408441	LG14		A0A088AHE1	Uncharacterized protein	RpLP1	LG10
A0A087ZSA2	CULLIN_2 domain-containing protein	LOC410565	LG14		A0A088AHE8	Uncharacterized protein
A0A087ZSH2	WD_REPEATS_REGION domain-containing protein	LOC551950	LG8		A0A088AHG1	Uncharacterized protein	LOC724996	LG10
A0A087ZSJ0	SGL domain-containing protein	LOC100577210	LG8		A0A088AHG5	Uncharacterized protein
A0A087ZSJ1	SGL domain-containing protein	LOC725484	LG8		A0A088AHJ0	Uncharacterized protein	LOC408291	LG10
A0A087ZSJ2	SGL domain-containing protein	LOC413627	LG8		A0A088AHJ4	Uncharacterized protein
A0A087ZSJ3	IU_nuc_hydro domain-containing protein	LOC107964838	LG8		A0A088AHJ5	Uncharacterized protein
A0A087ZSM9	ACB domain-containing protein	LOC411272	LG8		A0A088AHJ6	Uncharacterized protein
A0A087ZSR8	J domain-containing protein	LOC408966	LG8		A0A088AHL3	Uncharacterized protein	LOC410216	LG10
A0A087ZSR9	RanBD1 domain-containing protein	LOC724785	LG8		A0A088AHN2	Uncharacterized protein	LOC552261	LG10
A0A087ZSU7	N-acyl-L-amino-acid amidohydrolase (EC 3.5.1.14)	LOC408969	LG8		A0A088AHS6	Uncharacterized protein
A0A087ZSV5	OBG-type G domain-containing protein	LOC411280	LG8		A0A088AHV8	Uncharacterized protein
A0A087ZSW6	GYF domain-containing protein	LOC410003	LG8		A0A088AHX7	Uncharacterized protein
A0A087ZSX5	N-acetyltransferase domain-containing protein	LOC552215	LG8		A0A088AHX9	Uncharacterized protein	LOC102656107	LG10
A0A087ZT34	m7GpppX diphosphatase (EC 3.6.1.59)				A0A088AI19	Uncharacterized protein	LOC726273	LG10
A0A087ZT35	UTP--glucose-1-phosphate uridylyltransferase (EC 2.7.7.9)	UGP; LOC412069	LG8		A0A088AI31	Uncharacterized protein	LOC408280	LG10
A0A087ZT54	PDE4_UCR domain-containing protein				A0A088AI45	Uncharacterized protein	chp; LOC411864	LG6
A0A087ZT90	GATOR complex protein SEC13 (Protein SEC13 homolog)	LOC410030	LG5		A0A088AI70	Uncharacterized protein
A0A087ZT96	Tr-type G domain-containing protein				A0A088AI74	Uncharacterized protein
A0A087ZTD1	Str_synth domain-containing protein				A0A088AIA6	Uncharacterized protein	LOC552448	LG16
A0A087ZTF4	WD_REPEATS_REGION domain-containing protein	Caf1; LOC552200			A0A088AIP6	Uncharacterized protein
A0A087ZTI8	Ribose-phosphate diphosphokinase (EC 2.7.6.1)	LOC551448	LG1		A0A088AJ00	Uncharacterized protein	LOC412634	LG3
A0A087ZTN9	E2 ubiquitin-conjugating enzyme (EC 2.3.2.23)	LOC726145	LG1		A0A088AJA3	Uncharacterized protein	LOC408570	LG1
A0A087ZTV1	SAM_Exu domain-containing protein	exu; LOC551582	LG14		A0A088AJA7	Uncharacterized protein	LOC551912	LG1
A0A087ZU05	UBX domain-containing protein				A0A088AJC4	Uncharacterized protein	Pgm2; LOC412362	LG1
A0A087ZU43	Asparagine--tRNA ligase (EC 6.1.1.22)	LOC551088	LG6		A0A088AJE2	Uncharacterized protein
A0A087ZU61	WD_REPEATS_REGION domain-containing protein				A0A088AJI1	Uncharacterized protein	sn; LOC412722	LG8
A0A087ZU72	PKS_ER domain-containing protein	LOC408871	LG6		A0A088AJJ7	Uncharacterized protein	LOC725039	LG8
A0A087ZUG4	T-complex protein 1 subunit eta (TCP-1-eta) (CCT-eta)	Tcp-1eta; LOC550694	LG7		A0A088AJL4	Uncharacterized protein	LOC726625	LG8
A0A087ZUJ9	Rab proteins geranylgeranyltransferase component A				A0A088AJL9	Uncharacterized protein	Mhc2; LOC412092	LG8
A0A087ZUL8	40S ribosomal protein S15	RpS15; LOC551644	LG7		A0A088AJQ9	Uncharacterized protein
A0A087ZUP0	14_3_3 domain-containing protein	14-3-3epsilon; LOC408951	LG7		A0A088AJT0	Uncharacterized protein
A0A087ZUP4	Serine/threonine protein phosphatase 2A regulatory subunit	LOC408949	LG7		A0A088AJT1	Uncharacterized protein	LOC726887	LG15
A0A087ZUT4	Arrestin_C domain-containing protein	Arr3; LOC409006	LG9		A0A088AJV0	Uncharacterized protein	GMCOX7; LOC410745	LG1
A0A087ZUT8	Cytochrome b5 heme-binding domain-containing protein	LOC726860	LG9		A0A088AJW9	Uncharacterized protein	LOC552650	LG1
A0A087ZUY2	Leucine carboxyl methyltransferase 1 (EC 2.1.1.233)	LOC409320	LG9		A0A088AK15	Uncharacterized protein
A0A087ZV12	Gram-negative bacteria-binding protein 1-2	B-gluc1	LG9		A0A088AK63	Uncharacterized protein	LOC409706	LG1
A0A087ZV30	Takeout	LOC412768	LG9		A0A088AKA7	Uncharacterized protein
A0A087ZV41	RNA helicase (EC 3.6.4.13)				A0A088AKG8	Uncharacterized protein	LOC410395	LG12
A0A087ZV52	AMP-binding domain-containing protein	LOC409515	LG9		A0A088AKH9	Uncharacterized protein	LOC725086	LG12
A0A087ZV66	SUI1 domain-containing protein	LOC102654691	LG9		A0A088AKK2	Uncharacterized protein
A0A087ZVC3	Peptidase S1 domain-containing protein	SPH54; LOC412763	LG9		A0A088AKK4	Uncharacterized protein
A0A087ZVC8	Translationally-controlled tumor protein homolog	Tctp; LOC411832	LG9		A0A088AKM4	Uncharacterized protein	CREG; LOC551913	LG12
A0A087ZVF0	Reticulon-like protein				A0A088AKM9	Uncharacterized protein	baf; LOC551625	LG12
A0A087ZVJ2	TACC_C domain-containing protein				A0A088AKR2	Uncharacterized protein	LOC725592	LG6
A0A087ZVJ7	KH domain-containing protein				A0A088AKR9	Uncharacterized protein
A0A087ZVU9	Gram-negative bacteria-binding protein 1-1				A0A088AL08	Uncharacterized protein	LOC552175
A0A087ZVV3	Coiled-coil domain-containing protein 58	LOC725961	LG4		A0A088AL31	Uncharacterized protein
A0A087ZVX1	3-phosphoinositide-dependent protein kinase 1 (EC 2.7.11.1)	LOC410732	LG1		A0A088AL67	Uncharacterized protein
A0A087ZVX2	GMC_OxRdtase_N domain-containing protein				A0A088ALH6	Uncharacterized protein	Fim; LOC408694	LG2
A0A087ZVX4	GMC_OxRdtase_N domain-containing protein	GMCOX12; LOC410734	LG1		A0A088ALI5	Uncharacterized protein
A0A087ZW19	Myosin_tail_1 domain-containing protein				A0A088ALJ4	Uncharacterized protein	LOC100577255	LG2
A0A087ZW20	Myosin_tail_1 domain-containing protein				A0A088ALR1	Uncharacterized protein	LOC726199	LG10
A0A087ZW58	Protein kinase domain-containing protein	Cdk5	LG11		A0A088ALR7	Uncharacterized protein
A0A087ZW72	Ubiquitin-like modifier-activating enzyme 5	LOC409766	LG11		A0A088ALR8	Uncharacterized protein
A0A087ZW78	Arsenite-resistance protein 2 homolog (Serrate RNA effector molecule homolog)	LOC413091	LG11		A0A088ALU6	Uncharacterized protein
A0A087ZW80	Sm domain-containing protein	Lsm7; LOC725352	LG11		A0A088AM39	Uncharacterized protein	LOC551189
A0A087ZW90	Peptidase_M3 domain-containing protein	LOC412154	LG11		A0A088AM41	Uncharacterized protein	Stam; LOC551140
A0A087ZWA0	Non-specific serine/threonine protein kinase (EC 2.7.11.1)	Akt1; LOC413430	LG11		A0A088AM57	Uncharacterized protein
A0A087ZWB6	6-phosphofructo-2-kinase (EC 2.7.1.105) (EC 3.1.3.46) (Fructose-2,6-bisphosphatase)	Pfrx; LOC409574	LG11		A0A088AML5	Uncharacterized protein	Rab3; LOC408971	LG8
A0A087ZWJ6	Nuclear pore complex protein Nup96 (Nuclear pore complex protein Nup98) (Nuclear pore complex protein Nup98-Nup96) (Nucleoporin Nup96) (Nucleoporin Nup98)	Nup98; LOC408335	LG11		A0A088AMM7	Uncharacterized protein	Cpap3-e; LOC413679	LG8
A0A087ZWK4	Alpha-glucosidase				A0A088AMT8	Uncharacterized protein
A0A087ZWN2	Aminopeptidase (EC 3.4.11.-)	LOC409077	LG7		A0A088AMU1	Uncharacterized protein	LOC102653832	LG15
A0A087ZWN6	Endophilin-A (SH3 domain-containing GRB2-like protein)	Amph; LOC409851	LG7		A0A088AMU2	Uncharacterized protein	CPR16	LG15
A0A087ZWP1	PNP_UDP_1 domain-containing protein	LOC411599	LG7		A0A088AMZ7	Uncharacterized protein	LOC552336	LG4
A0A087ZWQ0	MFS domain-containing protein				A0A088AN19	Uncharacterized protein
A0A087ZWZ2	Guanine deaminase (Guanase) (EC 3.5.4.3) (Guanine aminohydrolase)	LOC727293	LG2		A0A088AN29	Uncharacterized protein	LOC551541	LG4
A0A087ZX17	Nudix hydrolase domain-containing protein				A0A088AN32	Uncharacterized protein
A0A087ZX27	WH1 domain-containing protein				A0A088AN34	Uncharacterized protein	LOC725548	LG4
A0A087ZX28	Methylosome subunit pICln	LOC551690	LG2		A0A088AN43	Uncharacterized protein	LOC102656131	LG4
A0A087ZX62	cAMP-dependent protein kinase (EC 2.7.11.11)	Pka-C1; LOC409791	LG2		A0A088AN57	Uncharacterized protein
A0A087ZX71	2Fe-2S ferredoxin-type domain-containing protein	Fdxh; LOC552105	LG2		A0A088AN82	Uncharacterized protein
A0A087ZXA0	Phospholipase A(1) (EC 3.1.1.32)	LOC727193	LG11		A0A088AN83	Uncharacterized protein	RpL7; LOC107964351	LG4
A0A087ZXA2	Phospholipase A(1) (EC 3.1.1.32)	LOC551268	LG11		A0A088ANC9	Uncharacterized protein
A0A087ZXG5	C1q-like venom protein				A0A088AND1	Uncharacterized protein	LOC727165	LG4
A0A087ZXL9	NTP_transferase domain-containing protein	LOC413435	LG14		A0A088AND4	Uncharacterized protein	Apd-2	LG4
A0A087ZXT8	PKS_ER domain-containing protein				A0A088AND9	Uncharacterized protein	LOC727105; LOC102654271	LG4
A0A087ZY37	Phosducin domain-containing protein	LOC100577876	LG4		A0A088ANE5	Uncharacterized protein	LOC551775	LG4
A0A087ZY53	Peptidase A1 domain-containing protein	cathD; LOC409341	LG8		A0A088ANG3	Uncharacterized protein
A0A087ZY55	RRM domain-containing protein	LOC409065	LG8		A0A088ANW2	Uncharacterized protein
A0A087ZY56	RRM domain-containing protein				A0A088AP17	Uncharacterized protein	LOC411295	LG9
A0A087ZY80	Ubiquitin-like domain-containing protein	LOC551718	LG8		A0A088AP18	Uncharacterized protein	LOC411294	LG9
A0A087ZYC6	Dynein light chain	DLC-D; LOC725312	LG8		A0A088AP29	Uncharacterized protein
A0A087ZYC9	ENTH domain-containing protein	lap; LOC409435	LG8		A0A088AP43	Uncharacterized protein	LOC551930	LG9
A0A087ZYD0	FAD-binding PCMH-type domain-containing protein				A0A088AP87	Uncharacterized protein
A0A087ZYL4	Peroxiredoxin-5 (EC 1.11.1.24)	Prx5; LOC552429	LG4		A0A088AP89	Uncharacterized protein	LOC409232	LG9
A0A087ZYM4	BPL/LPL catalytic domain-containing protein	Hcs; LOC411759	LG4		A0A088APK0	Uncharacterized protein
A0A087ZYR8	TPR_REGION domain-containing protein	LOC102656934	LG4		A0A088APM8	Uncharacterized protein
A0A087ZYV0	Calponin-homology (CH) domain-containing protein				A0A088APS4	Uncharacterized protein
A0A087ZYX1	AMPKBI domain-containing protein	alc; LOC409662	LG4		A0A088APW3	Uncharacterized protein	fax; LOC409643	LG3
A0A087ZYX8	Venom serine protease 34 (EC 3.4.21.-)	SP28; LOC409143	LG4		A0A088AQ05	Uncharacterized protein	LOC409893	LG3
A0A087ZYZ0	AB hydrolase-1 domain-containing protein				A0A088AQ15	Uncharacterized protein	LOC412111	LG3
A0A087ZZ10	eIF-2B GDP-GTP exchange factor subunit alpha	eIF2B-alpha; LOC409118	LG4		A0A088AQ33	Uncharacterized protein
A0A087ZZ14	tRNA (cytosine(34)-C(5))-methyltransferase (EC 2.1.1.203)	LOC411579	LG4		A0A088AQ84	Uncharacterized protein	LOC412681	LG7
A0A087ZZ33	Moesin/ezrin/radixin homolog 1				A0A088AQB0	Uncharacterized protein	LOC724779	LG3
A0A087ZZ65	WD_REPEATS_REGION domain-containing protein	LOC411204	LG4		A0A088AQF3	Uncharacterized protein
A0A087ZZ66	Aldo_ket_red domain-containing protein	LOC411202	LG4		A0A088AQI7	Uncharacterized protein
A0A087ZZ68	ATP-grasp_2 domain-containing protein				A0A088AQK1	Uncharacterized protein	LOC724993	LG1
A0A087ZZC6	RRM domain-containing protein	Pabp2; LOC409558	LG7		A0A088AQQ2	Uncharacterized protein
A0A087ZZD9	Non-specific serine/threonine protein kinase (EC 2.7.11.1)	LOC409272	LG7		A0A088AQQ5	Uncharacterized protein
A0A087ZZF5	Lactamase_B domain-containing protein				A0A088AQV7	Uncharacterized protein	LOC411795	LG11
A0A087ZZJ4	UBA domain-containing protein				A0A088ARB1	Uncharacterized protein	shrb; LOC411857	LG14
A0A087ZZQ8	Septin-type G domain-containing protein	pnut; LOC725834	LG5		A0A088ARB4	Uncharacterized protein
A0A087ZZR0	Replication protein A subunit				A0A088ARB9	Uncharacterized protein
A0A087ZZR2	Vacuolar fusion protein MON1 homolog	LOC412707	LG5		A0A088ARC5	Uncharacterized protein
A0A087ZZR5	Aldo_ket_red domain-containing protein	LOC551927	LG5		A0A088ARD8	Uncharacterized protein
A0A087ZZR8	DNA damage-binding protein 1 (Damage-specific DNA-binding protein 1)				A0A088ARF9	Uncharacterized protein
A0A087ZZR9	Dihydrolipoyllysine-residue succinyltransferase component of 2-oxoglutarate dehydrogenase complex, mitochondrial (EC 2.3.1.61) (E2K)	LOC409155	LG5		A0A088ARG0	Uncharacterized protein	LOC409548	LG10
A0A087ZZS2	Glucosamine 6-phosphate N-acetyltransferase (EC 2.3.1.4)	LOC411757	LG5		A0A088ARH7	Uncharacterized protein
A0A087ZZX6	Isopentenyl-diphosphate Delta-isomerase (EC 5.3.3.2)	LOC725363	LG5		A0A088ARJ5	Uncharacterized protein	Pka-R2; LOC409390	LG10
A0A088A001	CAP-Gly domain-containing protein	LOC726139	LG5		A0A088ARL2	Uncharacterized protein	U2A; LOC412064	LG16
A0A088A005	WD_REPEATS_REGION domain-containing protein				A0A088ARM7	Uncharacterized protein	LOC724126	LG16
A0A088A013	CHCH domain-containing protein	LOC726337; LOC102655593	LG5		A0A088ARP1	Uncharacterized protein	LOC552756	LG16
A0A088A023	Dipeptidyl aminopeptidase III (EC 3.4.14.4) (Dipeptidyl peptidase 3) (Dipeptidyl peptidase III)	LOC412232	LG5		A0A088ART2	Uncharacterized protein	LOC409384	LG16
A0A088A030	GMC_OxRdtase_N domain-containing protein	Gld2; LOC551044	LG5		A0A088ARU1	Uncharacterized protein	LOC552675	LG16
A0A088A031	GMC_OxRdtase_N domain-containing protein				A0A088AS02	Uncharacterized protein
A0A088A041	Small nuclear ribonucleoprotein Sm D1 (snRNP core protein D1)	LOC552559	LG5		A0A088AS25	Uncharacterized protein	LOC413005	LG6
A0A088A055	DUF1907 domain-containing protein	LOC411385	LG5		A0A088AS35	Uncharacterized protein	LOC413043	LG6
A0A088A078	DUF1794 domain-containing protein	LOC100578382; LOC107964437	LG5		A0A088AS36	Uncharacterized protein
A0A088A098	Serine/threonine-protein phosphatase 5 (EC 3.1.3.16)	PpD3; LOC551854	LG5		A0A088AS56	Uncharacterized protein
A0A088A0A8	Hydroxymethylbilane hydrolyase [cyclizing] (EC 4.2.1.75) (Uroporphyrinogen-III cosynthase)	LOC408847	LG5		A0A088AS80	Uncharacterized protein	Baiap3; LOC408959	LG8
A0A088A0F6	PSP domain-containing protein	LOC726336	LG5		A0A088ASD2	Uncharacterized protein	LOC725653	LG10
A0A088A0H1	Abhydrolase_2 domain-containing protein	LOC725796	LG5		A0A088ASD5	Uncharacterized protein	LOC412602	LG10
A0A088A0I0	NAD(P)-bd_dom domain-containing protein	LOC412445	LG5		A0A088ASE3	Uncharacterized protein	LOC412526	LG10
A0A088A0L8	LEM domain-containing protein				A0A088ASI8	Uncharacterized protein	LOC413515	LG15
A0A088A0L9	60S ribosomal protein L9	RpL9; LOC551107	LG1		A0A088ASJ1	Uncharacterized protein
A0A088A0M7	WD_REPEATS_REGION domain-containing protein	flr; LOC412495	LG1		A0A088ASJ9	Uncharacterized protein	Pgm1; LOC411897	LG15
A0A088A0Q2	Putative GTP cyclohydrolase 1 type 2				A0A088ASM9	Uncharacterized protein
A0A088A0Q7	Nsp1_C domain-containing protein				A0A088ASN7	Uncharacterized protein
A0A088A0U4	5-aminoimidazole-4-carboxamide ribonucleotide formyltransferase (EC 2.1.2.3) (EC 3.5.4.10) (AICAR transformylase) (AICAR transformylase/inosine monophosphate cyclohydrolase) (Bifunctional purine biosynthesis protein ATIC) (IMP synthase) (Inosinicase) (Phosphoribosylaminoimidazolecarboxamide formyltransferase)	LOC412467	LG9		A0A088ASN8	Uncharacterized protein	Sgt1; LOC551201
A0A088A0U5	RRM domain-containing protein	CstF-64; LOC550924	LG9		A0A088AST4	Uncharacterized protein
A0A088A0W2	FAS1 domain-containing protein				A0A088ASU4	Uncharacterized protein	Mlc-c; LOC551149	LG13
A0A088A0Z2	26S proteasome non-ATPase regulatory subunit 8	Rpn12; LOC552838	LG11		A0A088ASZ7	Uncharacterized protein	LOC411285	LG8
A0A088A0Z8	CPSF_A domain-containing protein				A0A088AT40	Uncharacterized protein
A0A088A122	Protein kinase domain-containing protein	Madm; LOC551424	LG11		A0A088AT41	Uncharacterized protein
A0A088A152	Tr-type G domain-containing protein	Elf; LOC413943	LG11		A0A088AT91	Uncharacterized protein	LOC409886	LG1
A0A088A189	2-oxoacid_dh domain-containing protein				A0A088ATH3	Uncharacterized protein	LOC725460	LG1
A0A088A1C1	S4 RNA-binding domain-containing protein	LOC410341	LG11		A0A088ATI7	Uncharacterized protein	LOC409126	LG1
A0A088A1C5	CRAL-TRIO domain-containing protein	LOC408361	LG11		A0A088ATJ5	Uncharacterized protein	LOC411806
A0A088A1D0	Venom dipeptidyl peptidase 4				A0A088ATL1	Uncharacterized protein	LOC409063	LG5
A0A088A1I8	Multifunctional fusion protein [Includes: L-glutamate gamma-semialdehyde dehydrogenase (EC 1.2.1.88) (L-glutamate gamma-semialdehyde dehydrogenase); Delta-1-pyrroline-5-carboxylate dehydrogenase (P5C dehydrogenase)]	LOC551113	LG11		A0A088ATP7	Uncharacterized protein
A0A088A1M5	Enoyl-CoA hydratase (EC 4.2.1.17)	LOC410325	LG11		A0A088ATQ8	Uncharacterized protein
A0A088A1P2	CRAL-TRIO domain-containing protein	LOC552447	LG11		A0A088ATR1	Uncharacterized protein	eIF2B-beta; LOC410355	LG12
A0A088A1R1	RRM domain-containing protein				A0A088ATT1	Uncharacterized protein	LOC100578534
A0A088A1R3	RRM domain-containing protein				A0A088ATW5	Uncharacterized protein
A0A088A1R8	Troponin C type IIa				A0A088ATW7	Uncharacterized protein	LOC551486	LG11
A0A088A1V8	FYVE-type domain-containing protein	Sara; LOC413457	LG11		A0A088AU38	Uncharacterized protein	LOC550973	LG11
A0A088A1W8	26S proteasome non-ATPase regulatory subunit 2	Psmd2; LOC409475	LG11		A0A088AU40	Uncharacterized protein
A0A088A1Z8	UBC core domain-containing protein	LOC413822	LG11		A0A088AU41	Uncharacterized protein
A0A088A202	NTP_transferase domain-containing protein				A0A088AU44	Uncharacterized protein	LOC725274	LG11
A0A088A205	Brain peptide MVPVPVHHMADELLRNGPDTVI Brain peptide VPVPVHHMADELL Brain peptide LRNGPDTVI				A0A088AU48	Uncharacterized protein	DIP2; LOC408342	LG11
A0A088A222	Valyl-tRNA synthetase (EC 6.1.1.9)	Aats-val; LOC411734	LG11		A0A088AUA0	Uncharacterized protein
A0A088A291	Exportin-2 (Importin-alpha re-exporter)	Cas; LOC411865	LG6		A0A088AUA4	Uncharacterized protein	LOC552091	LG1
A0A088A2A5	40S ribosomal protein S23	LOC552272	LG6		A0A088AUA5	Uncharacterized protein	LOC100578782	LG1
A0A088A2A8	Glutamine synthetase (EC 6.3.1.2)	GlnS	LG6		A0A088AUD1	Uncharacterized protein
A0A088A2C1	AMP_N domain-containing protein	Dip-C; LOC551552	LG6		A0A088AUD4	Uncharacterized protein
A0A088A2C4	Esterase D (EC 3.1.2.12) (S-formylglutathione hydrolase)				A0A088AUF4	Uncharacterized protein
A0A088A2E2	V-ATPase_H_C domain-containing protein	VhaSFD; LOC409055	LG6		A0A088AUF9	Uncharacterized protein
A0A088A2E5	NFU1 iron-sulfur cluster scaffold homolog, mitochondrial	LOC412366	LG6		A0A088AUI9	Uncharacterized protein
A0A088A2H3	ICAT domain-containing protein	LOC552159	LG6		A0A088AUK1	Uncharacterized protein
A0A088A2L4	Heat shock protein 83	LOC411700	LG1		A0A088AUM2	Uncharacterized protein	LOC408672	LG2
A0A088A2P2	zf-Tim10_DDP domain-containing protein	Tim10; LOC726061	LG1		A0A088AUP1	Uncharacterized protein	vib; LOC552183	LG2
A0A088A2Q4	Pribosyltran_N domain-containing protein	LOC552273	LG9		A0A088AUP4	Uncharacterized protein	LOC724341	LG2
A0A088A321	NEDD8 (Neddylin) (Ubiquitin-like protein Nedd8)	e(y)2; LOC726552	LG5		A0A088AUQ2	Uncharacterized protein
A0A088A332	Alpha-galactosidase (EC 3.2.1.-)				A0A088AUS1	Uncharacterized protein	LOC410812	LG2
A0A088A347	PKS_ER domain-containing protein	LOC409207	LG5		A0A088AUT2	Uncharacterized protein
A0A088A349	Formylglycinamide ribonucleotide amidotransferase (EC 6.3.5.3) (Formylglycinamide ribotide amidotransferase)				A0A088AUT9	Uncharacterized protein	LOC410793	LG2
A0A088A359	CLIP domain-containing serine protease (EC 3.4.21.-)				A0A088AUU4	Uncharacterized protein	Caps; LOC408653	LG2
A0A088A397	Seryl-tRNA synthetase (EC 6.1.1.11)	LOC413011	LG5		A0A088AUY1	Uncharacterized protein	LOC725626	LG2
A0A088A3B1	UBC core domain-containing protein	Ubc13; LOC409386			A0A088AUY9	Uncharacterized protein
A0A088A3B7	Glyco_transf_20 domain-containing protein	Tps1; LOC408867	LG6		A0A088AUZ0	Uncharacterized protein	Ero1L; LOC551535	LG2
A0A088A3B9	Methionine--tRNA ligase, cytoplasmic (EC 6.1.1.10) (Methionyl-tRNA synthetase)	LOC413796	LG6		A0A088AUZ6	Uncharacterized protein
A0A088A3D4	Phospholipase A(1) (EC 3.1.1.32)				A0A088AV10	Uncharacterized protein	LOC726589	LG2
A0A088A3F4	Bee-milk protein	LOC727045			A0A088AV13	Uncharacterized protein
A0A088A3H6	DHHA2 domain-containing protein	LOC100577741			A0A088AV14	Uncharacterized protein	Arc42; LOC411697	LG2
A0A088A3I7	Vesicle-fusing ATPase (EC 3.6.4.6)	Vps4; LOC409756	LG1		A0A088AV16	Uncharacterized protein	LOC552562	LG2
A0A088A3K0	Biogenesis of lysosome-related organelles complex 1 subunit 7	snapin; LOC725747	LG1		A0A088AV18	Uncharacterized protein	skp1; LOC409234	LG2
A0A088A3R2	SHSP domain-containing protein	LOC410087	LG2		A0A088AV37	Uncharacterized protein	LOC408677	LG2
A0A088A3R5	SHSP domain-containing protein	LOC724274	LG2		A0A088AVB4	Uncharacterized protein	CYP336A1; LOC724211	LG2
A0A088A3R6	SHSP domain-containing protein				A0A088AVD8	Uncharacterized protein	LOC409986	LG6
A0A088A3R7	SHSP domain-containing protein	LOC724405	LG2		A0A088AVY6	Uncharacterized protein	Nup58; LOC725896	LG4
A0A088A3R8	SHSP domain-containing protein	LOC724449	LG2		A0A088AW19	Uncharacterized protein	LOC409833	LG4
A0A088A3R9	SHSP domain-containing protein	LOC724488	LG2		A0A088AW21	Uncharacterized protein	LOC551672	LG4
A0A088A3S9	WD_REPEATS_REGION domain-containing protein	Dic; LOC413409	LG16		A0A088AW38	Uncharacterized protein
A0A088A3U8	Ras-related protein Rab-14	Rab14; LOC413614	LG16		A0A088AWB0	Uncharacterized protein
A0A088A3V1	4a-hydroxytetrahydrobiopterin dehydratase (EC 4.2.1.96)				A0A0B4J2M0	Uncharacterized protein	LOC107964992	LG9
A0A088A3V5	Bee-milk protein				A0A0B4J2M3	Uncharacterized protein	Cdc42; LOC411134	LG5
A0A088A3X0	Collagen IV NC1 domain-containing protein	LOC408552	LG16		A0A0B4J2N2	Uncharacterized protein	Rho1; LOC409910	LG1
A0A088A404	CN hydrolase domain-containing protein				A0A0B4J2P7	Uncharacterized protein	LOC413567	LG11
A0A088A406	2Fe-2S ferredoxin-type domain-containing protein				A0A0B4J2P8	Uncharacterized protein	LOC552138	LG4
A0A088A494	Vesicle-fusing ATPase (EC 3.6.4.6)	LOC725680			H9K5X4	Uncharacterized protein	LOC551640; LOC552158	LG15
A0A088A4G7	Late endosomal/lysosomal adaptor and MAPK and MTOR activator 5	LOC100578725	LG15		H9KNB7	Uncharacterized protein	LOC551176; LOC551369	LG5
A0A088A4L3	OBP18				H9KQA6	Uncharacterized protein	LOC409613	LG15
A0A088A4Q2	Protein kinase domain-containing protein	CaMKI; LOC727249	LG7
A0A088A4Q4	HABP4_PAI-RBP1 domain-containing protein	LOC409410	LG7
A0A088A4R2	Lipocln_cytosolic_FA-bd_dom domain-containing protein
A0A088A4R3	Phosphatidylcholine 2-acylhydrolase	PLA2-2.2; LOC409277	LG7
A0A088A4T3	Structural cuticle protein	CPR14	LG2
A0A088A4T7	PH_14 domain-containing protein
A0A088A509	UBC core domain-containing protein	LOC409920	LG10
A0A088A556	ANF_receptor domain-containing protein	LOC409096	LG1
A0A088A588	6-phosphogluconolactonase (6PGL) (EC 3.1.1.31)	LOC551785	LG1
A0A088A5A4	Chromo domain-containing protein	Chro; LOC409093	LG1
A0A088A5K1	UBC core domain-containing protein	Ubc-E2H; LOC412330	LG2
A0A088A5R3	Ras-related protein Rab-21	Rab21; LOC409863	LG11
A0A088A5W1	Carbonic anhydrase (EC 4.2.1.1)	CAH1; LOC408827	LG5
A0A088A5X1	ESCRT-II complex subunit VPS25 (Vacuolar protein-sorting-associated protein 25)	Vps25; LOC412381	LG5
A0A088A5X7	Tr-type G domain-containing protein	LOC409167	LG5
A0A088A601	LysM domain-containing protein
A0A088A622	NTPase_I-T domain-containing protein	LOC413630	LG5
A0A088A627	F-actin-capping protein subunit alpha	LOC552486	LG5
A0A088A635	J domain-containing protein	LOC411071	LG5
A0A088A648	Guanylate kinase (EC 2.7.4.8)	LOC552023	LG5
A0A088A661	Tryptophanyl-tRNA synthetase (EC 6.1.1.2)	Aats-trp; LOC727582	LG5
A0A088A676	Maxi-like antifreeze protein	LOC102654146
A0A088A6D6	Complex I-30kD (NADH dehydrogenase [ubiquinone] iron-sulfur protein 3, mitochondrial) (NADH-ubiquinone oxidoreductase 30 kDa subunit)	Ndufs3; LOC411411	LG3
A0A088A6E1	PX domain-containing protein	LOC409132	LG3
A0A088A6F0	Superoxide dismutase (EC 1.15.1.1)	CCS; LOC552629	LG3
A0A088A6F7	Thioredoxin domain-containing protein 17	cl; LOC412420	LG3
A0A088A6K7	Glutaredoxin domain-containing protein	LOC551916	LG3
A0A088A6R0	Aminotran_1_2 domain-containing protein	LOC100578495
A0A088A6T0	Dynamin GTPase (EC 3.6.5.5)
A0A088A6Z2	Lysozyme (EC 3.2.1.17)	Lys-3; LOC409663
A0A088A6Z4	NADH-ubiquinone oxidoreductase 75 kDa subunit, mitochondrial
A0A088A736	CHK domain-containing protein	LOC552326	LG9
A0A088A786	Methenyltetrahydrofolate cyclohydrolase (EC 3.5.4.9)	Nmdmc; LOC551667	LG11
A0A088A7E9	Rhodanese domain-containing protein	LOC724954	LG11
A0A088A7F1	Electron transfer flavoprotein subunit beta (Beta-ETF)	LOC410308	LG11
A0A088A7I9	DUF1681 domain-containing protein	LOC409531	LG11
A0A088A7J9	RRM domain-containing protein	LOC409486	LG10
A0A088A7S0	Nucleoplasmin domain-containing protein	LOC102655896	LG1
A0A088A7S9	Gal_mutarotas_2 domain-containing protein	LOC551205	LG1
A0A088A7U7	Nuclear protein MDM1
A0A088A7U8	Nuclear protein MDM1
A0A088A7V2	TPR_REGION domain-containing protein	Sgt; LOC409909	LG1
A0A088A7W1	Dynamin-1-like protein (EC 3.6.5.5)	Drp1; LOC411472	LG1
A0A088A7X0	Carn_acyltransf domain-containing protein
A0A088A7Y4	DPH-type MB domain-containing protein	LOC100578901	LG1
A0A088A7Z4	FAD-binding PCMH-type domain-containing protein
A0A088A7Z5	SHSP domain-containing protein	LOC412197	LG1
A0A088A816	F-box domain-containing protein	LOC413670	LG1
A0A088A820	Beta-MPP (EC 3.4.24.64) (Mitochondrial-processing peptidase subunit beta)	LOC410022	LG1
A0A088A825	Histone H2B	LOC725238	LG1
A0A088A872	Electron transfer flavoprotein subunit alpha (Alpha-ETF)	LOC551710	LG16
A0A088A886	CN hydrolase domain-containing protein	LOC413852	LG16
A0A088A891	Glutamyl-tRNA synthetase (EC 6.1.1.15) (EC 6.1.1.17) (Prolyl-tRNA synthetase)
A0A088A892	CCT-theta (T-complex protein 1 subunit theta)	LOC551436	LG16
A0A088A893	AP_endonuc_2 domain-containing protein
A0A088A896	SAP domain-containing protein	LOC551151	LG16
A0A088A8A8	FAM192A_Fyv6_N domain-containing protein	LOC726096	LG16
A0A088A8B6	Dynein light intermediate chain	Dlic; LOC411816	LG16
A0A088A8E1	PNP_UDP_1 domain-containing protein
A0A088A8F0	Protein-synthesizing GTPase (EC 3.6.5.3)
A0A088A8Q3	60S ribosomal protein L6	RpL6; LOC409479	LG1
A0A088A8V8	Pyridoxal 5'-phosphate synthase (EC 1.4.3.5)	LOC409066	LG13
A0A088A8Y7	Amidase domain-containing protein
A0A088A8Z5	Ubiquitinyl hydrolase 1 (EC 3.4.19.12)	LOC725744	LG5
A0A088A957	26S proteasome regulatory subunit 7 (Proteasome 26S subunit ATPase 2)	Rpt1; LOC551343
A0A088A9A6	ZM domain-containing protein
A0A088A9A9	Moesin/ezrin/radixin homolog 1	Moe; LOC412799	LG7
A0A088A9B1	Carn_acyltransf domain-containing protein
A0A088A9D9	Biogenesis of lysosome-related organelles complex 1 subunit 1	LOC408415	LG13
A0A088A9E6	MHD domain-containing protein	AP-50; LOC408418	LG13
A0A088A9F6	mRNA_decap_C domain-containing protein	Dcp1; LOC408416	LG13
A0A088A9G8	Phe-4-monooxygenase (EC 1.14.16.1) (Phenylalanine-4-hydroxylase)	LOC408622	LG1
A0A088A9H8	PID domain-containing protein	LOC727399	LG1
A0A088A9P3	Importin N-terminal domain-containing protein	LOC412817	LG7
A0A088A9P5	t-SNARE coiled-coil homology domain-containing protein	Syx7; LOC412816	LG7
A0A088A9Q2	Proteasome endopeptidase complex (EC 3.4.25.1)	Pros26; LOC411695	LG7
A0A088A9Q7	Ubiquitin carboxyl-terminal hydrolase	LOC408911	LG7
A0A088A9R3	Non-specific lipid-transfer protein (EC 2.3.1.176) (Propanoyl-CoA C-acyltransferase) (SCP-chi) (SCPX) (Sterol carrier protein 2) (Sterol carrier protein X)	LOC408904	LG7
A0A088A9T8	Actin-related protein 2/3 complex subunit	Sop2; LOC408901	LG7
A0A088A9U4	Ubiquinone biosynthesis protein
A0A088A9V8	GDP-D-mannose dehydratase (EC 4.2.1.47)
A0A088A9Z3	RPN13_C domain-containing protein	LOC413299
A0A088AA01	Thioredoxin domain-containing protein	Trx1-like3; LOC552191	LG13
A0A088AA04	Partner of Y14 and mago	LOC410103	LG13
A0A088AA24	Protein N-terminal glutamine amidohydrolase (EC 3.5.1.122) (Protein NH2-terminal glutamine deamidase)	tun; LOC725501	LG13
A0A088AA27	HIT domain-containing protein
A0A088AA33	Gamma-glutamylcyclotransferase family protein
A0A088AA38	Isochorismatase domain-containing protein	LOC410420	LG13
A0A088AA44	116 kDa U5 small nuclear ribonucleoprotein component (U5 snRNP-specific protein, 116 kDa)	LOC410414	LG13
A0A088AAD1	Aldedh domain-containing protein	Ssadh; LOC412305	LG10
A0A088AAE5	WD_REPEATS_REGION domain-containing protein	Cka; LOC550685	LG10
A0A088AAM1	IRF-2BP1_2 domain-containing protein	LOC409876	LG10
A0A088AAM8	Lactamase_B domain-containing protein	LOC410023	LG10
A0A088AAP3	DUF3456 domain-containing protein	SPH53	LG14
A0A088AAP6	Chitin-binding type-2 domain-containing protein	LOC413481	LG14
A0A088AAQ3	P/Homo B domain-containing protein
A0A088AAT4	COX2_CUA domain-containing protein
A0A088AAV5	CCT-beta (T-complex protein 1 subunit beta)	LOC409809	LG6
A0A088AAV8	Protein kinase domain-containing protein	LOC413190	LG6
A0A088AAW3	Coiled-coil domain-containing protein 43	LOC551099	LG6
A0A088AB14	Arf-GAP domain-containing protein	LOC409617	LG6
A0A088AB81	Aamy domain-containing protein	AGLU-like2; LOC552381	LG5
A0A088AB82	Serine/threonine protein phosphatase 2A regulatory subunit
A0A088AB84	Maleylacetoacetate isomerase (EC 5.2.1.2)	GstZ1; LOC411088	LG5
A0A088ABD2	Sm protein E
A0A088ABF6	COesterase domain-containing protein	LOC410187	LG10
A0A088ABF9	Non-specific serine/threonine protein kinase (EC 2.7.11.1)	Pak; LOC724453	LG10
A0A088ABJ9	Putative diuretic hormone-I
A0A088ABL8	MPN domain-containing protein
A0A088ABL9	RanBP2-type domain-containing protein
A0A088ABM1	SERPIN domain-containing protein	LOC100578030
A0A088ABN7	DUF862 domain-containing protein	LOC409784
A0A088ABQ7	PKS_ER domain-containing protein	LOC552665	LG8
A0A088ABT0	C-1-tetrahydrofolate synthase, cytoplasmic (EC 1.5.1.5) (EC 3.5.4.9) (EC 6.3.4.3) (Formyltetrahydrofolate synthetase) (Methenyltetrahydrofolate cyclohydrolase) (Methylenetetrahydrofolate dehydrogenase)	pug; LOC550749	LG5
A0A088ABW1	RRM domain-containing protein
A0A088AC26	CRAL-TRIO domain-containing protein
A0A088AC27	CRAL-TRIO domain-containing protein	LOC413056	LG1
A0A088AC65	Chitin-binding type-2 domain-containing protein	LOC724464	LG14
A0A088AC70	Pyr_redox_2 domain-containing protein
A0A088AC74	40S ribosomal protein S18	RpS18; LOC552726	LG14
A0A088AC81	BAR domain-containing protein	endoB; LOC551100	LG14
A0A088AC82	SH3 domain-containing protein
A0A088AC90	AAA domain-containing protein	Tbp-1; LOC409198	LG14
A0A088ACC0	TROVE domain-containing protein	LOC724212	LG3
A0A088ACE9	Uridine kinase (EC 2.7.1.48)	LOC410076	LG3
A0A088ACF5	26S proteasome non-ATPase regulatory subunit 5
A0A088ACJ3	NTF2 domain-containing protein	LOC409406	LG3
A0A088ACJ5	Thioredoxin_16 domain-containing protein	LOC409404	LG3
A0A088ACS2	Aldedh domain-containing protein	Aldh; LOC550687	LG7
A0A088ACS4	Rieske domain-containing protein
A0A088ACU2	C-type lectin domain-containing protein	CTL1; LOC725273	LG1
A0A088ACU7	BTB domain-containing protein	LOC725415	LG1
A0A088ACZ0	CAP-Gly domain-containing protein	LOC726065	LG12
A0A088AD00	PKS_ER domain-containing protein	LOC410167	LG12
A0A088AD15	Acetyl-CoA carboxylase (EC 6.4.1.2)
A0A088AD16	26S proteasome non-ATPase regulatory subunit 13 (26S proteasome regulatory subunit RPN9) (26S proteasome regulatory subunit S11) (26S proteasome regulatory subunit p40.5)
A0A088AD26	15-oxoprostaglandin 13-reductase (EC 1.3.1.48) (EC 1.3.1.74) (NADP-dependent leukotriene B4 12-hydroxydehydrogenase) (Prostaglandin reductase 1)	LOC411378	LG12
A0A088AD35	Gamma-cystathionase (EC 4.4.1.1)	LOC412460	LG12
A0A088AD49	Sepiapterin reductase (EC 1.1.1.153)	LOC551857	LG12
A0A088AD77	COP9 signalosome complex subunit 4
A0A088AD78	SET domain-containing protein	LOC412862	LG12
A0A088AD88	Calmodulin	LOC551859	LG12
A0A088AD98	Coiled-coil domain-containing protein 25	LOC551148
A0A088ADA3	Presequence protease, mitochondrial	PITRM1; LOC413657
A0A088ADC5	Acetyl-CoA deacylase (EC 3.1.2.1) (Acetyl-CoA hydrolase)
A0A088ADE6	Glutaredoxin domain-containing protein	Trx/Gtx; LOC409355	LG15
A0A088ADF5	WD_REPEATS_REGION domain-containing protein	LOC413795	LG15
A0A088ADG9	Cytosol aminopeptidase (Leucine aminopeptidase 3) (Leucyl aminopeptidase) (Proline aminopeptidase) (Prolyl aminopeptidase)
A0A088ADH1	Vacuolar proton pump subunit B (V-ATPase subunit B) (Vacuolar proton pump subunit B)	LOC551721	LG15
A0A088ADH2	DZF domain-containing protein	LOC552452	LG15
A0A088ADI9	KH domain-containing protein
A0A088ADK3	Peptidase_M24 domain-containing protein	LOC412221	LG4
A0A088ADK8	Glutamine--fructose-6-phosphate transaminase (isomerizing) (EC 2.6.1.16)	Gfat2	LG4
A0A088ADK9	Calcium/calmodulin-dependent protein kinase (EC 2.7.11.17)
A0A088ADM5	CLIP domain-containing serine protease (EC 3.4.21.-)	SP3; LOC550671	LG4
A0A088ADM7	40S ribosomal protein S28	LOC724531	LG4
A0A088ADQ8	UBC core domain-containing protein	UbcD6; LOC551852	LG4
A0A088ADR1	Microtubule-associated protein Jupiter	LOC551257	LG4
A0A088ADR7	NEDD8-activating enzyme E1 catalytic subunit	LOC409394	LG4
A0A088ADR8	RRM domain-containing protein	LOC409560	LG4
A0A088ADU2	Alpha-L-fucosidase (EC 3.2.1.51)	Fuca; LOC412394
A0A088ADU9	M20_dimer domain-containing protein	LOC412393
A0A088ADX3	Phosphohydroxythreonine aminotransferase (EC 2.6.1.52)	LOC412670	LG4
A0A088ADX4	Coiled-coil domain-containing protein 16 (Zinc finger protein 830)	LOC727140	LG4
A0A088ADX8	Aldo_ket_red domain-containing protein	adat; LOC551302	LG4
A0A088AE74	FABP domain-containing protein	Fabp	LG2
A0A088AE77	RanBD1 domain-containing protein	NUP50; LOC410864	LG2
A0A088AE90	SHSP domain-containing protein	LOC410857	LG2
A0A088AEC7	ThiF domain-containing protein	Aos1; LOC410872	LG2
A0A088AEI6	FERM domain-containing protein
A0A088AEI7	I/LWEQ domain-containing protein
A0A088AEL4	PABS domain-containing protein	SpdS; LOC725099	LG13
A0A088AEP5	J domain-containing protein
A0A088AEP8	ATP-dependent dihydroxyacetone kinase (EC 4.6.1.15) (Bifunctional ATP-dependent dihydroxyacetone kinase/FAD-AMP lyase (cyclizing)) (FAD-AMP lyase (cyclic FMN forming)) (FAD-AMP lyase (cyclizing)) (FMN cyclase) (Glycerone kinase) (Triokinase) (Triokinase/FMN cyclase) (Triose kinase)	LOC413697	LG15
A0A088AEQ0	Ubiquitin carboxyl-terminal hydrolase MINDY (EC 3.4.19.12)	LOC412828	LG15
A0A088AER0	WD repeat domain phosphoinositide-interacting protein 2
A0A088AER7	Pyridoxal phosphate homeostasis protein (PLP homeostasis protein)	LOC551119	LG15
A0A088AES1	CHK domain-containing protein	LOC100379261	LG15
A0A088AEU8	Aldolase_II domain-containing protein	LOC409713	LG15
A0A088AEV2	KOW domain-containing protein	RpL26; LOC408515	LG15
A0A088AEW2	Kazal-like domain-containing protein	LOC552461	LG15
A0A088AEW6	Kazal-like domain-containing protein	LOC102656354	LG15
A0A088AEX0	Peptidase S1 domain-containing protein	SP8; LOC726126	LG15
A0A088AEZ5	Dynactin subunit 1
A0A088AEZ6	Methionine--tRNA ligase (EC 6.1.1.10)
A0A088AF33	Amino_oxidase domain-containing protein	LOC413478	LG15
A0A088AF54	Arrestin_C domain-containing protein	Arr1; LOC412907	LG15
A0A088AF77	Chymotrypsin inhibitor	Amci; LOC725380	LG15
A0A088AFA3	MFS_1_like domain-containing protein	LOC410613	LG15
A0A088AFA9	ETS domain-containing protein
A0A088AFB1	Ribos_L4_asso_C domain-containing protein	RpL4; LOC408526	LG15
A0A088AFD0	Homeodomain-only protein	LOC726978	LG15
A0A088AFD4	SWIB domain-containing protein	LOC408520	LG15
A0A088AFE8	Matrin-type domain-containing protein	SF3A3; LOC413963	LG15
A0A088AFG5	CHK domain-containing protein	LOC409502	LG15
A0A088AFJ2	26S proteasome non-ATPase regulatory subunit 4	Pros54; LOC409609	LG15
A0A088AFJ4	DNA repair protein SWI5 homolog (Protein SAE3 homolog)
A0A088AFK5	RWD domain-containing protein	LOC409681	LG15
A0A088AFM4	Vesicle-fusing ATPase (EC 3.6.4.6)	TER94; LOC409377	LG15
A0A088AFN0	Fe-S_biosyn domain-containing protein	LOC724467	LG15
A0A088AFQ2	PH domain-containing protein	LOC408836	LG5
A0A088AFU7	Bleomycin hydrolase (EC 3.4.22.40)	LOC724901	LG1
A0A088AFX1	Endophilin-A (SH3 domain-containing GRB2-like protein)
A0A088AGE7	Thioredoxin domain-containing protein	Tpx-3	LG15
A0A088AGI5	Aldo_ket_red domain-containing protein	LOC552018	LG15
A0A088AGI6	Aldo_ket_red domain-containing protein	LOC412163	LG15
A0A088AGI8	Aldo_ket_red domain-containing protein	LOC551968	LG15
A0A088AGN1	ThiF domain-containing protein
A0A088AGR0	Protein kinase domain-containing protein	GckIII; LOC410427	LG13
A0A088AGS1	TPR_REGION domain-containing protein
A0A088AGS6	MPN domain-containing protein	LOC408413	LG13
A0A088AGW6	PUA domain-containing protein	LOC726009	LG2
A0A088AGY7	Vitellogenin domain-containing protein	LOC411955	LG2
A0A088AH51	60S ribosomal protein L18	LOC102654426	LG2
A0A088AH64	DUF3456 domain-containing protein
A0A088AH65	RRM domain-containing protein
A0A088AHA0	Mannose-6-phosphate isomerase (EC 5.3.1.8)	LOC551447
A0A088AHA4	60S ribosomal protein L30	RpL30; LOC411380
A0A088AHC5	Hydroxyacid-oxoacid transhydrogenase (EC 1.1.99.24)	LOC100577856	LG10
A0A088AHG4	Phosphatidate phosphatase (EC 3.1.3.4)	LOC410201	LG10
A0A088AHH8	Transket_pyr domain-containing protein
A0A088AHI6	GP-PDE domain-containing protein
A0A088AHK0	Abhydrolase_2 domain-containing protein	LOC409201	LG10
A0A088AHN3	Peptidase_S9 domain-containing protein
A0A088AHQ5	60S ribosomal protein L23	RpL23; LOC409294	LG10
A0A088AHQ9	Fumarate hydratase (EC 4.2.1.2)
A0A088AHR1	N-acetyltransferase domain-containing protein	Dat; LOC409361	LG10
A0A088AHT2	S10_plectin domain-containing protein	LOC409552	LG10
A0A088AHT5	Arrestin_C domain-containing protein	Arr2; LOC550791	LG10
A0A088AHT8	2-deoxy-D-ribose 5-phosphate aldolase (EC 4.1.2.4) (Phosphodeoxyriboaldolase)	LOC551986	LG10
A0A088AHV3	ATP-synt_DE_N domain-containing protein	Atp5d; LOC552682	LG10
A0A088AHV4	Pyridoxal kinase (EC 2.7.1.35) (Pyridoxine kinase)	LOC552663	LG10
A0A088AHV5	Butyryl-CoA dehydrogenase (EC 1.3.8.1) (EC 1.3.8.4) (Isovaleryl-CoA dehydrogenase, mitochondrial)	LOC408288	LG10
A0A088AHV6	PDZ domain-containing protein
A0A088AHY9	Inositol-3-phosphate synthase (EC 5.5.1.4)	Inos; LOC551143	LG10
A0A088AI22	LRRCT domain-containing protein	LOC726414	LG10
A0A088AI77	HECT domain-containing protein	As; LOC411182	LG6
A0A088AI79	Mitochondrial import inner membrane translocase subunit	Tim8; LOC726498	LG6
A0A088AI98	GST N-terminal domain-containing protein
A0A088AIB2	Eukaryotic translation initiation factor 5B (Translation initiation factor IF-2)	eIF5B; LOC408556	LG16
A0A088AID7	Aldedh domain-containing protein
A0A088AIL1	TIP41-like protein	LOC412696	LG16
A0A088AIM1	MoCF_biosynth domain-containing protein
A0A088AIM4	RPN2_C domain-containing protein
A0A088AIP8	SCP2 domain-containing protein	LOC552717	LG8
A0A088AIQ7	HECT-type E3 ubiquitin transferase (EC 2.3.2.26)
A0A088AIS9	Aamy domain-containing protein
A0A088AJ32	START domain-containing protein
A0A088AJ48	J domain-containing protein	LOC100577992	LG1
A0A088AJ71	Sm domain-containing protein	LOC725947	LG1
A0A088AJ72	AMP-binding domain-containing protein	bgm; LOC551837	LG1
A0A088AJ83	COP9 signalosome complex subunit 2	LOC409062	LG1
A0A088AJB9	RNA polymerase II subunit A C-terminal domain phosphatase (EC 3.1.3.16)	LOC551207	LG1
A0A088AJD7	(S)-3-amino-2-methylpropionate transaminase (EC 2.6.1.19) (EC 2.6.1.22) (GABA aminotransferase) (Gamma-amino-N-butyrate transaminase) (L-AIBAT)
A0A088AJE3	Myosin motor domain-containing protein
A0A088AJE9	J domain-containing protein
A0A088AJG3	ANK_REP_REGION domain-containing protein	LOC551954	LG8
A0A088AJG4	Beta_elim_lyase domain-containing protein	LOC413885	LG8
A0A088AJI0	TFCD_C domain-containing protein
A0A088AJJ2	NADPH--cytochrome P450 reductase
A0A088AJJ6	RNA helicase (EC 3.6.4.13)	LOC411989	LG8
A0A088AJK1	Ribosomal_L23eN domain-containing protein	RpL23A; LOC409637	LG8
A0A088AJL2	Aha1_N domain-containing protein	LOC551720	LG8
A0A088AJN1	Corrinoid adenosyltransferase (EC 2.5.1.17)	LOC552180	LG8
A0A088AJR5	Carboxypeptidase Q (Plasma glutamate carboxypeptidase)	LOC410148	LG12
A0A088AJR6	Carboxypeptidase Q (Plasma glutamate carboxypeptidase)	LOC410149	LG12
A0A088AJS0	Myosin light chain alkali
A0A088AJT3	Regulatory protein zeste
A0A088AJU7	GMC_OxRdtase_N domain-containing protein	GMCOX4; LOC552425	LG1
A0A088AK08	Calcyclin-binding protein	LOC412708	LG3
A0A088AK34	dTMP kinase (EC 2.7.4.9)	LOC552148	LG3
A0A088AK93	PEST proteolytic signal-containing nuclear protein	LOC726782	LG12
A0A088AKB2	Diadenosine tetraphosphate synthetase (EC 6.1.1.14) (Glycine--tRNA ligase)	Aats-gly; LOC408392	LG12
A0A088AKC0	Protein unc-45 homolog B
A0A088AKC5	Iso_dh domain-containing protein	LOC410396	LG12
A0A088AKG6	RRM domain-containing protein	Imp; LOC410398	LG12
A0A088AKG9	RRM domain-containing protein	LOC409379	LG12
A0A088AKH0	Septin-type G domain-containing protein
A0A088AKI9	GDP-4-keto-6-deoxy-D-mannose-3,5-epimerase-4-reductase (EC 1.1.1.271)	Gmer; LOC552755	LG12
A0A088AKJ5	CAP-ZIP_m domain-containing protein	LOC724959	LG12
A0A088AKM8	Thioredoxin domain-containing protein	Tpx-5; LOC411852	LG12
A0A088AKR6	TGc domain-containing protein	LOC409425	LG6
A0A088AKV2	ZZ-type domain-containing protein	Dyb; LOC411673	LG6
A0A088AKW6	DZF domain-containing protein	Zn72D; LOC552046	LG6
A0A088AL04	AIR carboxylase (EC 4.1.1.21) (EC 6.3.2.6) (Phosphoribosylaminoimidazole carboxylase) (Phosphoribosylaminoimidazole-succinocarboxamide synthase) (SAICAR synthetase)	ade5; LOC551966
A0A088AL09	60S ribosomal protein L5	RpL5; LOC552241
A0A088AL46	Chitin-binding type-2 domain-containing protein
A0A088AL66	PX domain-containing protein
A0A088AL95	Hsp90 chaperone protein kinase-targeting subunit
A0A088AL97	Sacchrp_dh_NADP domain-containing protein
A0A088ALH3	Amidohydro-rel domain-containing protein
A0A088ALI7	BSD domain-containing protein	LOC726924	LG2
A0A088ALL3	Vitellogenin domain-containing protein	LOC726793	LG2
A0A088ALL5	Vitellogenin domain-containing protein	LOC408696	LG2
A0A088ALL6	Vitellogenin domain-containing protein	LOC408695	LG2
A0A088ALP8	Enhancer of mRNA-decapping protein 3	LOC409092	LG2
A0A088ALQ3	60S ribosomal protein L28	RpL28; LOC552774
A0A088ALQ4	UBC core domain-containing protein
A0A088ALS0	F-actin-capping protein subunit beta	LOC409581
A0A088ALS8	4-alpha-glucanotransferase (EC 2.4.1.25) (EC 3.2.1.33) (Amylo-alpha-1,6-glucosidase) (Dextrin 6-alpha-D-glucosidase) (Glycogen debrancher) (Glycogen debranching enzyme) (Oligo-1,4-1,4-glucantransferase)	LOC411488	LG12
A0A088ALY6	Peptidase S1 domain-containing protein	SPH42; LOC100576326	LG8
A0A088ALY8	N-acetyltransferase domain-containing protein
A0A088AM17	Spaetzle domain-containing protein	LOC100577844	LG10
A0A088AM27	Glyoxalase domain-containing protein 4	LOC552722	LG10
A0A088AM29	Poly(U)-specific endoribonuclease (EC 3.1.-.-)	LOC552734	LG10
A0A088AM37	ATP-binding domain-containing protein 4 (EC 6.3.1.14) (Diphthamide synthase) (Diphthamide synthetase) (Diphthine--ammonia ligase) (Protein DPH6 homolog)	LOC411591	LG10
A0A088AM61	PCI domain-containing protein	Rpn5; LOC409880
A0A088AM83	V-SNARE coiled-coil homology domain-containing protein
A0A088AMB2	Aspartate--tRNA ligase, cytoplasmic (EC 6.1.1.12) (Aspartyl-tRNA synthetase)	Aats-asp; LOC409945	LG14
A0A088AMG4	V-SNARE coiled-coil homology domain-containing protein
A0A088AMH4	Component 3 of promoter of RISC (Translin)	trsn; LOC413794	LG14
A0A088AMH9	PIPK domain-containing protein	LOC409276	LG14
A0A088AMI1	PP28 domain-containing protein	LOC724487	LG14
A0A088AMI6	Bee-milk protein	Y-x1; LOC724293	LG14
A0A088AMK2	Glyco_18 domain-containing protein
A0A088AMU5	GlcNAc kinase (EC 2.7.1.59) (N-acetyl-D-glucosamine kinase)	LOC551847	LG15
A0A088AMW8	Poly(A)-specific ribonuclease (EC 3.1.13.4)	LOC551045	LG6
A0A088AN14	Elongin-C	Elongin-C; LOC409140	LG4
A0A088AN20	60S ribosomal protein L40 (CEP52) (Ubiquitin) (Ubiquitin-60S ribosomal protein L40)	RpL40; LOC725943	LG4
A0A088AN42	UDP-glucose 4-epimerase (EC 5.1.3.2)	LOC411633	LG4
A0A088AN50	PC4 domain-containing protein	Ssb-c31a; LOC552213	LG4
A0A088ANC5	APD-3-like protein; Apidermin 1-like protein; Apidermin 3-like protein	apd-3	LG4
A0A088ANF1	Inorganic diphosphatase (EC 3.6.1.1)	LOC100578006	LG4
A0A088ANF9	Epimerase domain-containing protein	LOC412149	LG4
A0A088ANI1	Ubiquitin-like domain-containing protein	Elongin-B; LOC551511	LG4
A0A088ANI3	Isoleucyl-tRNA synthetase (EC 6.1.1.5)	Aats-ile; LOC551629	LG4
A0A088ANI4	BRO1 domain-containing protein	ALiX; LOC412662	LG4
A0A088ANJ4	RPA_C domain-containing protein	RPA2; LOC725418	LG1
A0A088ANJ8	AB hydrolase-1 domain-containing protein	LOC414038	LG1
A0A088ANM8	40S ribosomal protein S17	RpS17; LOC724233	LG1
A0A088ANQ3	UBX domain-containing protein	Gint3; LOC409584	LG1
A0A088ANW7	Glutaminase (EC 3.5.1.2)
A0A088ANW9	ATP:glycerol 3-phosphotransferase 5 (EC 2.7.1.30) (Putative glycerol kinase 5)	LOC408989	LG9
A0A088ANZ0	H(+)-transporting two-sector ATPase (EC 7.1.2.2)	LOC551093	LG9
A0A088ANZ1	Ubiquitin-like domain-containing protein	LOC552499	LG9
A0A088AP14	Protein transport protein SEC23	LOC408983	LG9
A0A088AP20	Eukaryotic translation initiation factor 5	eIF5; LOC408979	LG9
A0A088AP22	Kinesin light chain
A0A088AP40	P-type domain-containing protein	LOC409365	LG9
A0A088AP50	Protein kinase domain-containing protein
A0A088AP68	3-oxoacyl-[acyl-carrier-protein] reductase (EC 1.1.1.100) (EC 1.3.1.39) (EC 2.3.1.39) (EC 2.3.1.41) (EC 3.1.2.14) (3-oxoacyl-[acyl-carrier-protein] synthase) (Acyl-[acyl-carrier-protein] hydrolase) (Enoyl-[acyl-carrier-protein] reductase) ([Acyl-carrier-protein] S-acetyltransferase) ([Acyl-carrier-protein] S-malonyltransferase)	LOC412815	LG9
A0A088AP80	PCI domain-containing protein
A0A088AP95	BTB domain-containing protein
A0A088APJ2	AP-2 complex subunit alpha	alpha-Adaptin; LOC411147	LG6
A0A088APK1	SHSP domain-containing protein	LOC408875	LG6
A0A088APR9	ANK_REP_REGION domain-containing protein	LOC551350	LG12
A0A088APU1	Glycerol kinase (EC 2.7.1.30)	LOC551041	LG3
A0A088APX8	WD_REPEATS_REGION domain-containing protein	sec31; LOC409968	LG3
A0A088APY7	Tudor domain-containing protein	LOC410027	LG3
A0A088APZ0	PDZ domain-containing protein	LOC551654	LG3
A0A088AQ11	TOG domain-containing protein	LOC551331	LG3
A0A088AQ94	Post-proline cleaving enzyme (EC 3.4.21.26) (Prolyl endopeptidase)	LOC411896	LG3
A0A088AQD2	PCI domain-containing protein	LOC411843	LG13
A0A088AQL3	Telomere length regulation protein TEL2 homolog	lqfR; LOC413132	LG1
A0A088AQL5	WD_REPEATS_REGION domain-containing protein	Bub3; LOC410050	LG1
A0A088AQL9	Multifunctional methyltransferase subunit TRM112-like protein (tRNA methyltransferase 112 homolog)	LOC724794	LG1
A0A088AQW4	Ribonucloprotein	LOC102655272	LG11
A0A088AQW7	OBG-type G domain-containing protein	LOC552085	LG11
A0A088AQX6	Ubiquitin carboxyl-terminal hydrolase 7 (Ubiquitin thioesterase 7) (Ubiquitin-specific-processing protease 7)
A0A088AQX7	Ubiquitinyl hydrolase 1 (EC 3.4.19.12)
A0A088AR21	Late endosomal/lysosomal adaptor and MAPK and MTOR activator 4	LOC724365	LG14
A0A088AR30	Leucyl-tRNA synthetase (EC 6.1.1.4)
A0A088AR33	Adenine phosphoribosyltransferase (EC 2.4.2.7)	Aprt; LOC413601	LG14
A0A088AR59	Hepatocyte growth factor-regulated tyrosine kinase substrate	Hrs; LOC410510	LG14
A0A088AR98	WD_REPEATS_REGION domain-containing protein	LOC410497	LG14
A0A088ARA8	Gamma-glutamylcyclotransferase (EC 4.3.2.9)	LOC725055	LG14
A0A088ARC7	DJ-1_PfpI domain-containing protein
A0A088ARD5	BAG domain-containing protein	LOC727486	LG14
A0A088ARE3	Phosducin domain-containing protein	LOC410223	LG10
A0A088ARE4	SUMO-activating enzyme subunit	Uba2; LOC409191	LG10
A0A088ARI3	Nicotinate phosphoribosyltransferase (EC 6.3.4.21)	LOC550885	LG10
A0A088ARI4	Tripeptidyl-peptidase 2 (EC 3.4.14.10)
A0A088ARJ4	U6 snRNA-associated Sm-like protein LSm2	LOC725142	LG10
A0A088ARK1	Nucleoprotein TPR
A0A088ARQ2	RNA helicase (EC 3.6.4.13)	Dbp80; LOC552567	LG16
A0A088ARQ3	10 kDa heat shock protein, mitochondrial (Chaperonin 10)	LOC552531	LG16
A0A088ARR5	CSD_1 domain-containing protein	yps; LOC409854	LG16
A0A088ARS8	CS domain-containing protein	LOC552470	LG16
A0A088ARU6	RNA 3'-terminal phosphate cyclase (EC 6.5.1.4)	LOC552554	LG16
A0A088ARY2	TIP120 domain-containing protein	LOC409918	LG15
A0A088ARZ8	Arginine kinase (EC 2.7.3.3)
A0A088AS20	RRF domain-containing protein
A0A088AS57	CHK domain-containing protein	LOC725439	LG8
A0A088AS87	SERPIN domain-containing protein	LOC100577408	LG8
A0A088ASB8	PCI domain-containing protein	Rpn3; LOC551550
A0A088ASE5	C2H2-type domain-containing protein	LOC100578849	LG10
A0A088ASE7	TPR_REGION domain-containing protein
A0A088ASE8	Riboflavin kinase (EC 2.7.1.26)	LOC552134	LG10
A0A088ASF2	SERPIN domain-containing protein	serpin-5; LOC413749	LG10
A0A088ASL8	Vinculin
A0A088ASL9	U6 snRNA-associated Sm-like protein LSm8	LOC552155	LG15
A0A088ASN0	FAA_hydrolase domain-containing protein
A0A088AST3	PCI domain-containing protein	LOC408397	LG13
A0A088AST9	2-phospho-D-glycerate hydro-lyase (EC 4.2.1.11)
A0A088ASV9	Pyridoxal 5'-phosphate synthase (EC 1.4.3.5)	LOC551533	LG13
A0A088ASX2	Glutamine amidotransferase	bur; LOC409846	LG13
A0A088AT06	Synaptotagmin I isoform A
A0A088AT21	Arginyl-tRNA synthetase (EC 6.1.1.19)	Aats-arg; LOC550903	LG1
A0A088AT22	Leucyl-tRNA synthetase (EC 6.1.1.4)	LOC412282	LG1
A0A088ATA9	SH3 domain-containing protein
A0A088ATD3	Protein kinase domain-containing protein
A0A088ATH7	Peptide-methionine (S)-S-oxide reductase (EC 1.8.4.11)	MsrA	LG1
A0A088ATI3	PABS domain-containing protein	LOC410080	LG1
A0A088ATI9	PKS_ER domain-containing protein	LOC408643	LG1
A0A088ATM7	Thioredox_DsbH domain-containing protein	SPATA20; LOC409622	LG11
A0A088ATS9	5'-nucleotidase (EC 3.1.3.5)
A0A088ATT0	5'-nucleotidase (EC 3.1.3.5)
A0A088ATX9	ENTH domain-containing protein
A0A088ATY3	WD_REPEATS_REGION domain-containing protein	LOC409348	LG11
A0A088AU57	TPR_REGION domain-containing protein
A0A088AU60	U1 small nuclear ribonucleoprotein 70 kDa	snRNP70K; LOC551391	LG11
A0A088AU96	Macro domain-containing protein	LOC408589	LG1
A0A088AUA2	Bis(5'-nucleosyl)-tetraphosphatase [asymmetrical] (Diadenosine 5',5'''-P1,P4-tetraphosphate asymmetrical hydrolase)
A0A088AUC4	NAC-A/B domain-containing protein	LOC551157	LG1
A0A088AUC9	PIPK domain-containing protein
A0A088AUH4	ADF-H domain-containing protein	LOC725718	LG2
A0A088AUH7	AA_TRNA_LIGASE_II domain-containing protein
A0A088AUJ3	Sulfatase domain-containing protein	LOC552073	LG2
A0A088AUL3	PDGF_2 domain-containing protein	Pvf1; LOC408666	LG2
A0A088AUN1	TORC_C domain-containing protein
A0A088AUN3	Glucosidase 2 subunit beta (Glucosidase II subunit beta)	LOC552747	LG2
A0A088AUQ4	LsmAD domain-containing protein
A0A088AUR2	Caprin-1_dimer domain-containing protein	LOC409086	LG2
A0A088AUT1	PDZ domain-containing protein	LOC413207	LG2
A0A088AUU5	Pyruvate dehydrogenase E1 component subunit beta (EC 1.2.4.1)
A0A088AUV5	Histidine--tRNA ligase (EC 6.1.1.21)	LOC410806	LG2
A0A088AUW4	Inositol oxygenase (EC 1.13.99.1) (Myo-inositol oxygenase)	LOC408650	LG2
A0A088AUX6	26S proteasome non-ATPase regulatory subunit 6	LOC552319	LG2
A0A088AUY4	Transket_pyr domain-containing protein	LOC550804	LG2
A0A088AV04	Biogenesis of lysosome-related organelles complex 1 subunit 3	LOC409088	LG2
A0A088AV07	HMA domain-containing protein	LOC725138	LG2
A0A088AV27	Cytochrome b5 heme-binding domain-containing protein	LOC413164	LG2
A0A088AV85	KH type-2 domain-containing protein	RpS3; LOC551330	LG2
A0A088AVA9	WH2 domain-containing protein
A0A088AVC4	Endoplasmic reticulum transmembrane protein	LOC551768	LG14
A0A088AVC9	Endoplasmic reticulum transmembrane protein	LOC413613	LG14
A0A088AVE3	Aldedh domain-containing protein	LOC411140	LG6
A0A088AVL8	Complex I-B14 (NADH dehydrogenase [ubiquinone] 1 alpha subcomplex subunit 6) (NADH-ubiquinone oxidoreductase B14 subunit)	LOC551042	LG3
A0A088AVP1	AAA_28 domain-containing protein	LOC409872	LG3
A0A088AVQ9	AB hydrolase-1 domain-containing protein
A0A088AVS9	Ubiquitin-activating enzyme E1 (EC 6.2.1.45)	Uba1; LOC410958	LG3
A0A088AVT5	PRP19/PSO4 homolog (EC 2.3.2.27) (Pre-mRNA-processing factor 19) (RING-type E3 ubiquitin transferase PRP19)	Prp19; LOC408750	LG3
A0A088AVV4	PI31_Prot_N domain-containing protein	LOC409668	LG10
A0A088AVX1	Nudix hydrolase domain-containing protein	Aps; LOC409489
A0A088AVX5	Complex I-B8 (NADH dehydrogenase [ubiquinone] 1 alpha subcomplex subunit 2) (NADH-ubiquinone oxidoreductase B8 subunit)	LOC727049
A0A088AVZ4	Protein kinase domain-containing protein
A0A088AVZ9	CCT-alpha (T-complex protein 1 subunit alpha)	LOC409134	LG4
A0A088AW55	eIF-4F 25 kDa subunit	eIF-4E; LOC551901
A0A088AWB1	CS domain-containing protein
A0A0B4J2L4	AAA domain-containing protein	LOC410026	LG5
A0A0B4J2L7	AAA domain-containing protein	Pros26.4; LOC551128	LG5
A0A0B4J2M2	Diphthine methyl ester synthase (EC 2.1.1.314)	Dph5; LOC412557	LG5
A0A0B4J2M7	NifU_N domain-containing protein	Iscu; LOC409130	LG3
A0A0B4J2N0	AAA domain-containing protein	LOC550794	LG11
A0A0B4J2N1	Phosphoinositide 5-phosphatase (EC 3.1.3.36)	synj; LOC411705	LG1
A0A0B4J2N7	MPN domain-containing protein	CSN5; LOC551410	LG12
A0A0B4J2P2	AAA domain-containing protein	LOC551386	LG1
A0A0B4J2P4	OMPdecase (EC 2.4.2.10) (EC 4.1.1.23) (Orotate phosphoribosyltransferase) (Orotidine 5'-phosphate decarboxylase) (Uridine 5'-monophosphate synthase)
A0A0B4J2P5	Alpha-glucosidase
A0A0B4J2P6	60S ribosomal protein L21	RpL21; LOC726056	LG1
H9K9P8	GFO_IDH_MocA domain-containing protein	LOC412231	LG15
H9KTC9	ZM domain-containing protein
H9KUJ6	Heat shock protein 83	LOC412150	LG8
