# Supplementary material for: Changes in Honey Bee Head Proteome in Response to Dietary 24-Methylenecholesterol
Source: Insects. 2020 Oct 29;11(11):743. doi: 10.3390/insects11110743 (PMC7693931; doi:10.3390/insects11110743)
Supplement: Supplementary file 1 [file insects-11-00743-s001.zip › Chakrabarti and Sagili_supplementary information/Supplementary Table 2.csv]

Supplementary Table 2: The results from the ANOVA tests.
Accession	Description	f.value	p.value	=-LOG10(p)	FDR	Fisher's LSD
Q76LA4	Fatty acid binding protein	9.6926	0.0006777	3.169	0.010166	S3 - Control; S4 - Control; S5 - Control; S3 - S1; S4 - S1; S5 - S1; S3 - S2; S5 - S2
A0A1B1JID1	Superoxide dismutase	7.5062	0.0020924	2.6794	0.011003	Control - S3; Control - S4; Control - S5; S1 - S4; S1 - S5; S2 - S4; S2 - S5
A0A087ZRK9	Catalase	7.4176	0.0022005	2.6575	0.011003	Control - S3; Control - S4; Control - S5; S1 - S3; S1 - S4; S1 - S5; S2 - S3; S2 - S4; S2 - S5
A0A088A6G0	Oxysterol-binding protein	6.2522	0.0044483	2.3518	0.016681	S2 - Control; S3 - Control; S4 - Control; S5 - Control; S2 - S1; S3 - S1; S4 - S1; S5 - S1
Q6IMJ9	Major royal jelly protein 7	5.5442	0.0071183	2.1476	0.017544	S3 - Control; S4 - Control; S5 - Control; S5 - S1; S5 - S2
A0A088A933	Superoxide dismutase	5.3821	0.0079682	2.0986	0.017544	Control - S4; Control - S5; S1 - S4; S1 - S5; S2 - S4; S2 - S5; S3 - S4; S3 - S5
O97432	Major royal jelly protein 5	5.3435	0.0081874	2.0869	0.017544	S5 - Control; S5 - S1; S5 - S2; S5 - S3
D3JXA7	Major royal jelly protein 4	4.9324	0.011016	1.958	0.020654	S3 - Control; S4 - Control; S5 - Control; S4 - S1; S5 - S1; S5 - S2
O18330	Major royal jelly protein 1	4.6239	0.013895	1.8572	0.023158	S2 - Control; S3 - Control; S4 - Control; S5 - Control; S5 - S1
