# Supplementary material for: Changes in Honey Bee Head Proteome in Response to Dietary 24-Methylenecholesterol
Source: Insects. 2020 Oct 29;11(11):743. doi: 10.3390/insects11110743 (PMC7693931; doi:10.3390/insects11110743)
Supplement: Supplementary file 1 [file insects-11-00743-s001.zip › Chakrabarti and Sagili_supplementary information/Supplementary Table 3.csv]

Supplementary Table 3: Results from multiple testing of the proteins across all treatment groups using SAM feature in MetaboAnalyst.
Accession numbers	d.value	stdev	rawp	q.value
Q76LA4	9.6926	0.30289	0.0011538	0.0039161
A0A1B1JID1	7.5062	0.075937	0.0042308	0.0039161
A0A087ZRK9	7.4176	0.041815	0.0046154	0.0039161
A0A088A6G0	6.2522	0.32299	0.0080769	0.0039161
Q6IMJ9	5.5442	5.0123	0.0096154	0.0039161
A0A088A933	5.3821	0.089135	0.010385	0.0039161
O97432	5.3435	1.163	0.010769	0.0039161
D3JXA7	4.9324	4.8665	0.013462	0.004142
O18330	4.6239	3.8627	0.016923	0.0045128
O77061	3.0626	4.7894	0.053846	0.011966
A0A088AI92	2.882	0.10724	0.061154	0.012378
A0A088ACZ9	2.82	0.29214	0.065	0.012378
D3Y5T0	2.7565	4.5487	0.067692	0.012378
Q76LA3	2.749	0.20401	0.068077	0.012378
Q4ZJX1	1.8964	0.71898	0.16615	0.028896
Q6W3E3	1.4669	1.3668	0.28038	0.046731
G5D3J3	0.83065	6.864	0.57423	0.091877
A0A087ZYD1	0.60787	1.3794	0.71231	0.10959
