# Supplementary material for: Changes in Honey Bee Head Proteome in Response to Dietary 24-Methylenecholesterol
Source: Insects. 2020 Oct 29;11(11):743. doi: 10.3390/insects11110743 (PMC7693931; doi:10.3390/insects11110743)
Supplement: Supplementary file 1 [file insects-11-00743-s001.zip › Chakrabarti and Sagili_supplementary information/Supplementary Table 4.xlsx]

## Sheet: Sheet1
Supplementary Table 4: Fold change data generated from Thermo ScientificTM Proteome DiscovererTM 2.2 software.
Accession	Fold change S1/C	adj. p-value		Accession	Fold change S2/C	adj. p-value		Accession	Fold change S3/C	adj. p-value		Accession	Fold change S4/C	adj. p-value		Accession	Fold change S5/C	adj. p-value
A0A088AM48	0.01	6.33889e-16		P15450	0.01	3.8e-16		A0A088AQN4	100	4.76667e-16		A0A088AUL9	0.01	4.8617e-16		A0A088AQN4	100	4.31887e-16
A0A088AQX2	0.142	6.33889e-16		Q9U8X5	7.268	3.8e-16		A0A088AC80	0.01	4.76667e-16		O18330	15.909	4.8617e-16		O18330	18.959	4.31887e-16
O18330	3.181	6.33889e-16		A0A088A5D7	0.01	3.8e-16		A0A088AQL3	100	4.76667e-16		Q6IMJ9	25.924	4.8617e-16		Q6IMJ9	15.263	4.31887e-16
A0A088AEZ4	100	6.33889e-16		A0A088A4N3	0.164	3.8e-16		A0A088ADR8	100	4.76667e-16		A0A088AEZ4	100	4.8617e-16		A0A088A942	0.01	4.31887e-16
A0A088AEV2	0.074	6.33889e-16		D3Y5T0	4.637	3.8e-16		A0A088ASW2	100	4.76667e-16		A0A088AAT4	100	4.8617e-16		A0A088AEZ4	100	4.31887e-16
A0A088AAT4	100	6.33889e-16		O18330	16.924	3.8e-16		A0A087ZVB9	100	4.76667e-16		A0A088AQL3	100	4.8617e-16		A0A088AAT4	100	4.31887e-16
A0A088AQL3	100	6.33889e-16		O77061	5.04	3.8e-16		A0A087ZNL6	100	4.76667e-16		A0A088ADR8	100	4.8617e-16		A0A088AQL3	100	4.31887e-16
A0A088A6Z0	0.01	6.33889e-16		O97432	5.398	3.8e-16		A0A088A4S5	0.01	4.76667e-16		A0A087ZVB9	100	4.8617e-16		A0A088ADR8	100	4.31887e-16
A0A087ZVG6	0.01	6.33889e-16		Q6IMJ9	32.125	3.8e-16		A0A087ZSW6	100	4.76667e-16		A0A087ZNL6	100	4.8617e-16		A0A087ZVB9	100	4.31887e-16
A0A088ADR8	100	6.33889e-16		Q6W3E3	4.239	3.8e-16		A0A088ADL4	0.01	4.76667e-16		A0A088A4S5	0.01	4.8617e-16		A0A087ZNL6	100	4.31887e-16
A0A088ASW2	100	6.33889e-16		Q5UAF0	0.01	3.8e-16		A0A087ZPN8	0.01	4.76667e-16		A0A088A5F1	18.572	4.8617e-16		A0A088A4S5	0.01	4.31887e-16
A0A087ZVS9	0.01	6.33889e-16		A0A088AEZ4	100	3.8e-16		A0A088A7S0	4.838	4.76667e-16		A0A087ZSW6	100	4.8617e-16		A0A087ZSW6	100	4.31887e-16
A0A088A301	7.517	6.33889e-16		A0A088AQL3	100	3.8e-16		A0A088ARC5	0.01	4.76667e-16		A0A088A7Y4	0.01	4.8617e-16		A0A087ZUP4	0.01	4.31887e-16
A0A087ZVB9	100	6.33889e-16		A0A088A6Z0	0.01	3.8e-16		A0A087ZRK7	0.01	4.76667e-16		A0A088A896	0.01	4.8617e-16		A0A088AN29	0.01	4.31887e-16
A0A087ZQZ7	0.01	6.33889e-16		A0A088ADR8	100	3.8e-16		A0A088A0L8	0.01	4.76667e-16		A0A088AMW8	0.01	4.8617e-16		A0A087ZQ07	89.369	4.31887e-16
A0A087ZNL6	100	6.33889e-16		A0A087ZVB9	100	3.8e-16		A0A087ZQX5	0.01	4.76667e-16		A0A088AQK1	0.01	4.8617e-16		A0A088AQK1	0.027	4.31887e-16
A0A088A4S5	0.01	6.33889e-16		A0A088A4S5	0.01	3.8e-16		A0A087ZZR2	0.01	4.76667e-16		A0A087ZQT4	0.01	4.8617e-16		A0A088ACZ0	0.01	4.31887e-16
A0A088A5F1	0.01	6.33889e-16		A0A087ZSW6	100	3.8e-16		A0A088AMG8	100	4.76667e-16		A0A088A0G6	0.01	4.8617e-16		A0A088AC65	0.01	4.31887e-16
A0A087ZSW6	100	6.33889e-16		A0A088AUA5	0.01	3.8e-16		A0A088AU27	100	4.76667e-16		A0A088A0L8	0.01	4.8617e-16		A0A088A0G6	0.01	4.31887e-16
A0A088ARB4	0.01	6.33889e-16		A0A088ABN6	0.01	3.8e-16		A0A088AEJ0	100	4.76667e-16		A0A087ZQN0	0.01	4.8617e-16		A0A088ABF5	0.01	4.31887e-16
A0A088AJK1	0.166	1.17951e-10		A0A087ZW19	0.056	3.8e-16		Q1W641	0.117	8.00262e-11		A0A088AU27	100	4.8617e-16		A0A088A0L8	0.01	4.31887e-16
A0A087ZUZ0	2.374	1.37486e-10		A0A088A5F0	0.01	3.8e-16		A0A088AEV2	0.106	9.70937e-07		A0A088AEJ0	100	4.8617e-16		A0A088AQL5	0.01	4.31887e-16
Q6VQ13	0.288	1.5351e-08		A0A087ZR45	0.01	3.8e-16		A0A087ZXA0	3.082	1.21356e-06		Q9U8X5	9.628	1.18042e-12		A0A088A0U5	0.01	4.31887e-16
Q9U8X5	2.632	5.4087e-08		A0A088ABS4	0.01	3.8e-16		A0A088A5F0	5.185	1.33086e-06		G5D3I9	9.446	1.76088e-12		A0A088AU27	100	4.31887e-16
A0A087ZS51	0.275	1.4146e-07		A0A087ZUE4	0.01	3.8e-16		A0A088A4N3	0.134	2.21127e-06		A0A088A5F0	8.635	1.27916e-11		A0A088AEJ0	100	4.31887e-16
Q4ZJX1	2.199	3.50694e-07		A0A088ARC5	0.01	3.8e-16		A0A088A301	7.679	2.50405e-06		D3JXA7	8.363	2.42616e-11		D3Y5T0	11.031	4.62055e-14
A0A088ADL4	3.511	4.78529e-07		A0A088A0G6	0.01	3.8e-16		A0A088AUL9	7.228	2.8234e-06		A0A088A2H3	6.418	3.69259e-09		O77061	10.919	6.35325e-14
D9MWM7	0.18	1.58878e-06		A0A087ZYG6	0.01	3.8e-16		A0A088AIN2	0.218	2.88058e-06		Q868N5	5.716	2.91385e-08		A0A087ZPN8	0.061	2.10577e-11
G9F9Z6	0.357	1.93923e-06		A0A088AEJ0	100	3.8e-16		A0A088A977	0.127	1.05983e-05		A5YVK7	5.482	6.12373e-08		A0A088A5F1	8.402	2.23807e-11
O97432	2.143	2.92654e-06		D3JZ08	3.204	1.96176e-12		Q1W634	2.244	1.06114e-05		G5D3A4	5.449	6.68086e-08		A0A088A301	8.166	4.03982e-11
G5D3L9	0.333	6.25579e-06		A0A088AKM9	0.224	3.50489e-12		A0A088A5F1	6.21	6.3271e-05		A0A087ZQV3	5.245	1.01725e-07		A0A087ZNP5	0.07	3.42842e-10
A0A088AD77	0.33	1.70011e-05		A0A088A301	8.188	5.13932e-12		A0A088ABS4	3.237	0.000153024		O77061	4.832	3.97701e-07		D3JXA7	6.998	9.12621e-10
A0A087ZZ10	0.194	1.7221e-05		A0A088A1V5	0.296	8.22675e-12		A0A087ZXL7	2.488	0.000170167		O97432	4.409	1.59506e-06		A0A088AEY2	0.079	3.49688e-09
D3JZ08	1.684	2.36067e-05		Q3B708	0.324	4.34519e-10		A0A088AC65	0.143	0.00044418		A0A088ATJ5	0.128	3.75065e-06		G5D3A4	5.23	1.9014e-07
A0A088ACZ9	0.395	3.7454e-05		Q4ZJX1	3.059	6.02297e-10		A0A087ZRM7	1.982	0.000512025		A0A088A4T4	0.129	4.35286e-06		A0A087ZW19	0.1	2.60056e-07
A0A088A0F5	2.373	4.0569e-05		A0A087ZNF1	0.339	2.10172e-09		A0A088A3R2	0.331	0.00059036		A0A088A1I7	0.13	4.61728e-06		G5D3I9	4.777	8.42291e-07
A0A088A4N3	0.322	4.48844e-05		A0A088AI70	0.216	2.439e-09		A0A088AHY9	1.854	0.000605891		A0A088AM17	0.132	6.05635e-06		A0A088A4U8	0.112	1.42233e-06
A0A088AE88	0.217	4.78868e-05		A0A088A9P3	0.124	6.70588e-09		A0A088A1I7	0.101	0.000835081		A0A088A008	0.133	6.53455e-06		A0A088AI70	0.116	2.32471e-06
A0A088ALJ4	0.399	5.12995e-05		Q3B711	0.353	1.00879e-08		A0A087ZVB1	1.815	0.000932796		A0A088ADL8	3.939	8.27037e-06		A0A088ARE4	0.116	2.35208e-06
A0A088AFN8	0.155	8.17928e-05		A0A088AE88	0.184	2.77645e-08		A0A088AC16	1.815	0.000932796		A0A088AM48	3.929	8.53738e-06		A0A088ACJ3	0.117	2.70201e-06
A0A088ACZ3	0.32	0.000164801		Q6VQ13	0.359	4.29017e-08		A0A087ZYZ2	0.173	0.000940907		A0A088A4N3	0.137	1.01697e-05		P15450	4.044	8.70415e-06
A0A088ADL8	0.419	0.000193431		A0A088A3R2	0.368	4.29017e-08		A0A087ZZ10	0.137	0.00120083		A0A088AC65	0.143	1.7868e-05		A0A088A4N3	0.134	1.38475e-05
D3Y5T0	1.74	0.000301038		A0A088ANC9	0.372	6.93918e-08		A0A088A1V5	0.35	0.0018379		A0A088AER0	0.144	1.93935e-05		A0A088AR84	3.652	2.98054e-05
A0A088A4T3	0.431	0.000405211		A0A088AEV2	0.289	1.209e-07		A0A088A3W3	2.984	0.0018379		A0A088AR84	3.609	2.79011e-05		A0A088A2H3	3.602	3.50599e-05
O77061	1.708	0.000465995		A0A087ZYZ2	0.236	1.96998e-07		G5D3J3	0.185	0.00195247		A0A088AQL5	0.15	3.75651e-05		Q9U8X5	3.467	5.1984e-05
A0A088AKR9	0.447	0.000996904		A0A087ZNX2	2.83	2.29639e-07		A0A088A997	0.256	0.00224119		A0A088A301	3.518	3.98108e-05		A0A087ZWJ6	0.152	6.77856e-05
A0A088ANC9	0.448	0.00107263		D3JXA7	2.517	3.23734e-07		A0A088AM48	3.997	0.00243311		A0A088A3W3	0.16	8.57172e-05		A0A088AA44	3.399	6.77856e-05
A0A0B4J2N7	1.788	0.00114008		A0A088A1B8	0.143	3.85703e-07		A0A088AI70	0.188	0.00286294		A0A087ZNP5	0.171	0.000197375		A0A088AG49	0.154	7.93576e-05
A0A088ALQ3	0.321	0.00119555		A0A088AC80	0.211	4.57487e-07		A0A087ZSL7	1.776	0.00286294		A0A088AS20	0.172	0.000214289		Q3B710	0.159	0.000129632
A0A088A999	2.184	0.0014811		A0A088APM5	0.394	4.90789e-07		A0A088AF77	0.153	0.00315886		A0A088ABP1	0.173	0.000233038		A0A088ANC9	0.16	0.000142136
A0A088AR98	0.266	0.00159485		A0A087ZVT1	0.243	1.08445e-06		A0A088ACX5	0.241	0.00337038		A0A088A4U8	0.177	0.000299474		Q868N5	3.187	0.00015849
A0A088ANM8	0.387	0.00159485		A0A088AS20	0.2	1.19279e-06		A0A088A9H8	0.133	0.00354682		A0A088AJI0	0.181	0.00035228		A0A088AU38	3.089	0.000220819
G5D3J3	0.351	0.00168501		A0A087ZW20	0.322	1.57713e-06		A0A088AFB1	2.013	0.0040932		A0A088ACJ3	0.183	0.000409883		D3JZ08	3.076	0.000232199
A0A088AJE9	2.095	0.00249689		A0A088AIN2	2.191	4.01074e-06		A0A087ZYI3	0.265	0.0040932		A0A088A956	0.186	0.000488304		A0A088A956	0.168	0.000241221
Q6W3E3	1.4	0.00292089		Q3LBA7	0.434	1.17927e-05		A0A088AJL9	0.268	0.00419051		Q6W3E3	2.848	0.000499217		A0A088A0F5	3.027	0.000281088
A0A087ZYZ2	0.391	0.00370413		A0A087ZQT4	0.186	1.25611e-05		D9MWM7	0.174	0.0060007		A0A088A0F5	2.832	0.000531813		A0A088AI77	2.993	0.000321206
A0A087ZP70	1.48	0.00375576		A0A087ZUS7	0.351	2.77942e-05		Q3B711	0.377	0.0060007		D3JZ08	2.811	0.000579969		I7KJQ1	0.178	0.000496356
A0A088A9E6	0.364	0.0040292		Q1W641	0.415	3.66316e-05		A0A088A2L5	1.7	0.0060007		A0A087ZYX1	2.695	0.000967002		A0A088A6D6	0.179	0.00052265
A0A088A6Z2	1.451	0.00420693		D9MWM7	0.28	4.6637e-05		A0A088AR84	4.001	0.00668215		A0A088AA44	2.6	0.00147894		A0A088ANI1	0.179	0.000526429
A0A088AFI9	0.457	0.00445675		A0A088AUL3	3.32	7.83487e-05		A0A088AHT5	0.383	0.00766164		A0A088ANC9	0.208	0.00183153		A0A088ADL8	2.864	0.000549771
A0A087ZXL7	1.484	0.00491131		A0A088A6Z2	2.019	7.90379e-05		Q6IMJ9	3.949	0.00785007		A0A088ANI1	0.212	0.00219329		A0A088AS20	0.182	0.000609805
H9KL77	1.366	0.0058464		A0A087ZMS1	0.258	9.22671e-05		A0A088AL38	0.337	0.00791834		A0A087ZYV0	0.212	0.0022752		A0A088AUH7	2.816	0.000669826
A0A088AHS6	0.486	0.00670837		A0A087ZZ10	0.322	9.82011e-05		Q76LA3	1.597	0.00831296		A0A088AFI7	0.213	0.00232141		A0A088A6F0	0.183	0.000671451
A0A087ZUS7	0.378	0.00695635		A5YVK7	1.972	9.8652e-05		Q3B710	0.36	0.00831351		A0A088AI77	2.481	0.00247956		A0A088AM17	0.185	0.000765352
A0A087ZPX5	2.359	0.00756776		A0A088A9T8	0.272	0.000136194		P15450	3.364	0.00865523		A0A088A6D6	0.215	0.00250376		A0A088ABP1	0.193	0.00123118
A0A088AUA5	2.225	0.00809128		Q3B710	0.475	0.000159378		Q76LA5	0.308	0.00873853		A0A088A223	0.216	0.00271141		A0A088A008	0.197	0.00148751
A0A087ZXG5	1.646	0.00809128		A0A087ZVV2	1.916	0.000211003		A0A088A3X0	1.917	0.0112205		A0A087ZP70	2.438	0.00298936		Q76LA5	0.202	0.00198244
A0A087ZZY4	0.492	0.00882852		A0A088AQX2	0.407	0.000360504		Q4ZJX1	1.91	0.0126139		A0A088A6F0	0.218	0.00300636		A0A088A3R2	0.207	0.00257401
A0A088A7Z4	0.372	0.00898039		A0A088APK0	1.863	0.000429369		A0A087ZQA2	0.398	0.014496		A0A088AEY2	0.218	0.0030344		A0A088ALY8	2.436	0.00316231
A0A088ACU2	1.448	0.00912756		A0A088A223	0.413	0.000431254		A0A087ZW19	0.261	0.0148763		A0A088AB14	0.22	0.00331428		A0A088AG35	0.212	0.00316231
A0A088AUL3	2.066	0.0100015		A0A088ABP1	0.496	0.00048297		A0A088AQB0	0.4	0.0148763		A0A087ZWJ6	0.223	0.00375703		A0A087ZTN9	2.447	0.00316231
D3JXA7	1.457	0.0108938		A0A088ABR1	0.501	0.000629224		Q3B708	0.4	0.0148938		A0A087ZNX2	2.371	0.00398155		A0A088AFI7	0.211	0.00316231
A0A088AST3	0.461	0.0121828		A0A088A060	0.382	0.000666074		Q1W640	0.403	0.015482		A0A088AG98	0.225	0.00407558		A0A088AND4	0.212	0.00322898
A0A087ZVF3	0.5	0.0126083		A0A088AUX7	0.317	0.00070287		A0A088AUY1	0.315	0.015482		A0A088AND4	0.228	0.00454821		A0A088A3F4	2.429	0.00322898
A0A088AR59	1.806	0.0126537		A0A088A2L5	1.952	0.000708797		A0A088ALN9	1.521	0.0165425		H9KID5	0.23	0.00497358		A0A088AJV0	2.411	0.00347088
A0A088A189	0.507	0.0166775		A0A088AL46	2.308	0.000893679		A0A088AMK2	0.405	0.0168947		A0A088ALR8	0.23	0.00499795		A0A088A1B8	0.217	0.00355197
A0A087ZUP4	0.279	0.01735		A0A088AG37	0.461	0.000942514		A0A088ACZ3	0.261	0.0176783		A0A088A6G0	2.266	0.00609567		H9KID5	0.219	0.00373251
A0A087ZVB1	1.283	0.0190135		A0A087ZR10	1.803	0.000952463		A0A088AHV3	1.503	0.0178309		A0A088AI70	0.241	0.00810945		A0A088AC26	0.228	0.00560823
A0A088A0V7	1.283	0.0192776		A0A088AFI7	0.513	0.00108681		A0A088ABP1	0.408	0.0182565		A0A087ZRK7	0.241	0.0081335		A0A088AHA0	0.236	0.00793808
Q25BT7	1.505	0.0195927		A0A088AUW4	0.479	0.00108681		A0A088AG18	0.358	0.0188615		A0A087ZYZ2	0.244	0.00901057		O97432	2.178	0.00827591
A0A087ZYD6	0.273	0.0195927		A0A088ACZ9	0.515	0.00122564		A0A088AQF3	2.008	0.0229978		A0A088A4S7	0.244	0.00901617		Q3B708	0.241	0.0099584
A0A088AJR6	1.274	0.0216684		A0A088ALQ3	0.412	0.00169773		A0A088AJI0	0.245	0.0252764		A0A088A9G7	2.102	0.0127296		A0A088AFB1	2.132	0.010205
A0A088AUL9	2.081	0.0220895		A0A088AJI0	0.425	0.00180734		A0A087ZMS5	0.322	0.0310928		A0A087ZXE4	2.099	0.0128638		A0A088ABR1	0.243	0.0105313
A0A088APK0	1.269	0.0234482		A0A088A8H2	1.754	0.00181718		A0A088AI31	1.533	0.0318236		A0A088AFT2	2.094	0.0131567		A0A087ZMS1	0.244	0.0108293
A0A087ZZB0	1.775	0.0252442		A0A087ZWJ6	0.268	0.00181718		A0A087ZST3	0.352	0.0327761		A0A087ZMS1	0.255	0.0135132		A0A088ABR2	0.246	0.0117734
Q1W647	0.51	0.0259286		Q868N5	1.75	0.00189714		A0A088A884	0.321	0.0327761		Q10416	0.255	0.0136177		A0A087ZQN4	2.08	0.0124402
G5D3I9	1.454	0.0278754		A0A088A676	0.527	0.00208487		A0A088AF67	0.394	0.0360108		A0A088AUH7	2.066	0.014693		A0A088AB14	0.249	0.0130029
A0A088ABN7	0.443	0.0297449		A0A088A9G7	0.528	0.00215639		A0A087ZSJ3	0.381	0.0435687		A0A088AG06	0.259	0.0155748		A0A087ZW20	0.249	0.013109
A0A088A8P9	0.298	0.0304448		A0A088A822	0.425	0.00216534		A0A088AJK1	0.263	0.0439136		A0A088A3R2	0.259	0.0157361		A0A088AKK2	0.25	0.0134871
A0A088AP68	0.525	0.0340359		A0A087ZSC9	0.47	0.00216534		A0A088AUT2	1.423	0.0446294		A0A088AG37	0.261	0.016606		A0A088A4S7	0.25	0.0135274
A0A087ZSB5	1.249	0.0353611		A0A088AJV0	1.735	0.00229922		A0A087ZYX4	1.396	0.0460001		A0A088AB84	0.261	0.0169635		Q3B711	0.251	0.0135274
A0A088AG34	0.509	0.0369555		A0A088AUH7	2.783	0.00241517		A0A087ZZY3	2.139	0.0461559		A0A088A3F4	2.033	0.0169635		A0A088AC16	2.06	0.0135274
A0A088A8I0	0.332	0.03839		A0A087ZTB4	2.27	0.00275125						Q1W634	0.264	0.0185551		A0A088AKC0	2.052	0.013856
A0A088AC80	0.358	0.0389725		A0A088AR84	2.965	0.00299626						A0A087ZTB4	1.994	0.0197387		A0A087ZYZ2	0.253	0.0145328
A0A088ALL5	0.393	0.0393508		A0A088A8Y7	1.993	0.00299626						A0A088AG35	0.267	0.0199553		A0A087ZXE4	2.041	0.0145328
A0A088AL97	0.53	0.0393653		A0A088ANI3	0.454	0.00337851						A0A088AJV0	1.99	0.0200147		A0A088AJI0	0.255	0.016001
A0A088A4U8	0.532	0.0421569		A0A088ADL8	1.705	0.00337851						A0A088AUX7	0.27	0.0220437		A0A088A822	2.015	0.0163482
A0A088A0W2	0.495	0.0421569		I7KJQ1	0.54	0.00346081						A0A088AQ81	0.271	0.0227531		A0A087ZRU7	2	0.0174628
A0A087ZYP1	0.516	0.0432486		A0A088ANC5	0.54	0.00346081						A0A088A997	0.271	0.0231506		A0A088AS36	0.258	0.0175577
A0A087ZPN8	1.313	0.0462496		A0A088A2N1	0.465	0.00380456						A0A088AAP5	1.946	0.0243824		Q6VQ13	0.259	0.018214
A0A087ZRM7	1.239	0.0464542		A0A088AFN8	0.291	0.0042228						A0A088A977	0.274	0.0251595		A0A088AG18	0.261	0.0193325
A0A088A7X0	0.48	0.0474933		A0A087ZSB5	1.796	0.0042228						A0A087ZS23	1.922	0.0269346		A0A088A223	0.261	0.0194314
Q3B710	0.529	0.0490438		Q76LA5	0.509	0.00505085						A0A088AHQ5	1.915	0.0278744		A0A088ABB1	1.972	0.0197018
A0A088ASU4	1.253	0.0505547		A0A088A4U8	0.552	0.00505085						A0A088A999	1.913	0.028061		A0A088AHQ5	1.965	0.0203971
				A0A088A1I7	0.31	0.00529533						A0A087ZPX5	1.897	0.030204		A0A088A3B7	1.961	0.0207351
				A0A088ABT0	1.662	0.00529533						A0A088AFB1	1.885	0.0318897		A0A088A6G0	1.956	0.021136
				A0A088AF51	0.521	0.00554894						A0A088AGA1	1.88	0.0325354		A0A087ZS23	1.948	0.021871
				A0A088AND1	0.559	0.00610926						A0A088AGS1	0.284	0.0341423		A0A088AFN0	0.265	0.0223745
				A0A088ANI1	0.393	0.00625878						A0A088ABR2	0.285	0.0342034		A0A088AMW8	0.266	0.0229347
				A0A087ZVB2	0.43	0.00637428						A0A088APY7	0.285	0.0342034		A0A088AIQ7	1.935	0.0229772
				A0A088ALR8	0.466	0.00641444						A0A087ZW19	0.287	0.0366778		A0A088AHA4	0.268	0.023996
				A0A088AAP5	1.696	0.00651356						A0A088AU38	1.846	0.0375774		A0A088AAQ3	0.268	0.0243907
				A0A088AUF9	2.462	0.00767493						A0A087ZVV2	1.842	0.0381211		A0A087ZVV2	1.894	0.0277409
				A0A088AM48	2.57	0.0079275						A0A087ZV12	0.291	0.0405458		A0A088ACY7	0.273	0.0286168
				A0A088ACR3	0.506	0.00802733						A0A088AQJ3	1.81	0.0442976		A0A087ZU59	0.275	0.030142
				A0A088AUK1	0.525	0.0081229						A0A088ABF5	0.294	0.0442976		A0A088AG37	0.276	0.0308654
				A0A088AW01	0.494	0.00924319						A0A088AG49	0.294	0.0443515		A0A088AS35	0.277	0.0324113
				A0A087ZZR2	0.351	0.0102053						A0A088AC80	0.296	0.046971		A0A088ANC5	0.279	0.0335656
				A0A088AHV8	0.576	0.010998						A0A088A060	0.296	0.0474066		A0A088AUU4	1.849	0.0335656
				A0A088ADX4	2.196	0.0111291						A0A088AC76	0.297	0.0476954		A0A087ZNX2	1.844	0.0340906
				A0A087ZQX5	0.318	0.0111291						A0A088AMF4	1.78	0.0502478		A0A088AHT9	1.842	0.0342384
				G5D3A4	1.812	0.0113472						Q4ZJX1	1.777	0.0504325		A0A088AST3	1.841	0.0342384
				A0A088AVB4	0.413	0.0115119						A0A087ZPN8	1.775	0.0508984		A0A088A4T4	0.28	0.0342384
				A0A088AGA1	1.673	0.0120527										A0A088AJS0	0.28	0.0344345
				A0A088A3F4	2.097	0.0127468										A0A088A5D7	1.836	0.0350043
				A0A088AI48	0.569	0.0137267										A0A088AMF4	1.829	0.0360412
				A0A088AQL5	0.356	0.0148505										A0A087ZP70	1.827	0.0361999
				G5D3L9	1.598	0.015664										A0A088AUL3	1.822	0.0370863
				A0A087ZZ59	1.62	0.0173014										A0A088AGS1	0.287	0.0411617
				A0A088A189	0.592	0.0185529										G5D3L9	1.793	0.0419682
				A0A088A7X2	0.468	0.0189596										A0A088A1V5	0.288	0.0420696
				A0A088A9Z3	1.56	0.0190209										A0A088AT91	1.764	0.0481282
				A0A088AI74	1.55	0.0213085										A0A088A8P9	1.761	0.0486786
				A0A088ASE5	0.37	0.0213085										A0A088AL38	0.294	0.0506099
				A0A088AD77	0.574	0.0217707
				A0A088AI22	1.722	0.0222374
				A0A088A3V9	0.602	0.0230286
				Q1W638	0.603	0.0239059
				O61367	1.513	0.0240219
				A0A088AI77	2.166	0.0243366
				A0A087ZXL7	1.688	0.0244198
				A0A088AI31	1.544	0.0260242
				A0A087ZRK7	0.383	0.0281046
				A0A088AG34	0.598	0.0287518
				A0A088ASB8	1.663	0.0305029
				A0A088A291	0.404	0.0309863
				A0A088AU57	0.356	0.0312662
				A0A088AH90	1.822	0.0316879
				A0A088A3W3	0.404	0.0316879
				A0A087ZST3	0.582	0.0322019
				A0A088A4L3	0.615	0.0332052
				B0LUE8	1.491	0.0351273
				A0A088A7Z4	1.658	0.0353809
				A0A088AN83	0.425	0.0368627
				A0A087ZZS2	0.546	0.0368627
				A0A088A8P3	0.495	0.0378388
				A0A088AJL9	0.525	0.0415462
				A0A088ANM8	0.569	0.0430444
				A0A087ZT23	0.624	0.0430444
				A0A088AGJ9	0.624	0.0433121
				A0A088A2G2	0.514	0.0433816
				A0A088ABF6	0.503	0.0438271
				A0A088ACK1	1.47	0.0438292
				A0A088ABF5	0.527	0.0438292
				A0A088A005	1.547	0.0438292
				Q1W634	1.497	0.0445977
				A0A088AAE5	0.541	0.0452014
				A0A088AQW7	1.711	0.0453497
				A0A088AI98	1.466	0.0457091
				A0A088AMU2	0.614	0.0457635
				A0A087ZQN4	2.091	0.0459556
				A0A088A7X3	0.482	0.0469775
				A0A088ACX5	0.584	0.0474464
				A0A088AGS6	1.461	0.0476805
				Q1W635	0.629	0.0480486
				A0A088AET4	0.631	0.0495729
