# Supplementary material for: Changes in Honey Bee Head Proteome in Response to Dietary 24-Methylenecholesterol
Source: Insects. 2020 Oct 29;11(11):743. doi: 10.3390/insects11110743 (PMC7693931; doi:10.3390/insects11110743)
Supplement: Supplementary file 1 [file insects-11-00743-s001.zip › Chakrabarti and Sagili_supplementary information/Supplementary Table 5.xlsx]

## Sheet: string_interactions
Supplementary Table 5: Results from protein-protein interactions as generated by STRING.
#node1	node2	node1_string_internal_id	node2_string_internal_id	node1_external_id	node2_external_id	neighborhood_on_chromosome	gene_fusion	phylogenetic_cooccurrence	homology	coexpression	experimentally_determined_interaction	database_annotated	automated_textmining	combined_score
LOC550651	RpS3A	3404890	3403251	7460.GB51072-PA	7460.GB49377-PA	0	0	0.316	0	0.993	0.9	0	0.712	0.999
LOC552579	LOC409978	3406516	3397324	7460.GB52782-PA	7460.GB43147-PA	0	0	0	0	0.993	0.883	0	0.911	0.999
eIF3-S9	eIF3-S10	3402926	3400440	7460.GB49037-PA	7460.GB46431-PA	0	0	0	0	0.79	0.885	0.8	0.913	0.999
LOC551242	eIF3-S8	3407599	3396094	7460.GB53916-PA	7460.GB41874-PA	0	0	0	0	0.761	0.892	0.8	0.915	0.999
eIF-3p66	eIF3-S8	3403801	3396094	7460.GB49943-PA	7460.GB41874-PA	0	0	0	0	0.873	0.705	0.8	0.906	0.999
Eif3h	eIF3-S8	3400262	3396094	7460.GB46247-PA	7460.GB41874-PA	0	0	0	0	0.666	0.891	0.8	0.912	0.999
LOC408386	eIF-3p66	3405795	3403801	7460.GB52029-PA	7460.GB49943-PA	0	0	0	0	0.966	0.784	0.8	0.905	0.999
eIF-3p66	Trip1	3403801	3400429	7460.GB49943-PA	7460.GB46420-PA	0	0	0	0	0.892	0.808	0.8	0.896	0.999
RpS26	LOC725647	3405866	3404181	7460.GB52102-PA	7460.GB50333-PA	0	0	0	0	0.993	0.9	0	0.373	0.999
LOC552579	Prosalpha5	3406516	3398503	7460.GB52782-PA	7460.GB44398-PA	0	0	0	0	0.992	0.894	0	0.829	0.999
eIF3-S10	eIF3-S8	3400440	3396094	7460.GB46431-PA	7460.GB41874-PA	0	0	0	0	0.907	0.893	0.8	0.905	0.999
Pros25	Prosalpha5	3407488	3398503	7460.GB53799-PA	7460.GB44398-PA	0	0	0.425	0.833	0.993	0.9	0	0.91	0.999
Pros25	LOC411520	3407488	3406435	7460.GB53799-PA	7460.GB52694-PA	0	0	0.22	0	0.983	0.892	0	0.733	0.999
LOC725647	RpSA	3404181	3397699	7460.GB50333-PA	7460.GB43548-PA	0	0	0	0	0.993	0.9	0	0.627	0.999
LOC551952	Oscillin	3400089	3395081	7460.GB46067-PA	7460.GB40805-PA	0.254	0.68	0.318	0	0.115	0.584	0.9	0.907	0.999
LOC551242	Trip1	3407599	3400429	7460.GB53916-PA	7460.GB46420-PA	0	0	0	0	0.971	0.813	0.8	0.901	0.999
RpL19	LOC725647	3408096	3404181	7460.GB54433-PA	7460.GB50333-PA	0	0	0	0	0.993	0.9	0	0.804	0.999
Pros25	Pros29	3407488	3401497	7460.GB53799-PA	7460.GB47540-PA	0	0	0.35	0.84	0.993	0.9	0	0.908	0.999
LOC408386	Trip1	3405795	3400429	7460.GB52029-PA	7460.GB46420-PA	0	0	0	0	0.814	0.865	0.8	0.905	0.999
LOC551479	RpL19	3409424	3408096	7460.GB55827-PA	7460.GB54433-PA	0	0	0	0	0.993	0.9	0	0.272	0.999
LOC551242	eIF3-S9	3407599	3402926	7460.GB53916-PA	7460.GB49037-PA	0	0	0	0	0.745	0.884	0.8	0.915	0.999
LOC550651	RpSA	3404890	3397699	7460.GB51072-PA	7460.GB43548-PA	0	0	0.248	0	0.993	0.9	0	0.401	0.999
LOC410095	LOC409978	3399756	3397324	7460.GB45720-PA	7460.GB43147-PA	0	0	0.327	0	0.976	0.86	0	0.797	0.999
LOC725647	RpLP0	3404181	3394861	7460.GB50333-PA	7460.GB40576-PA	0	0	0	0	0.993	0.9	0	0.632	0.999
eIF-3p66	eIF3-S9	3403801	3402926	7460.GB49943-PA	7460.GB49037-PA	0	0	0	0	0.877	0.796	0.8	0.912	0.999
Atp5b	Atp5a1	3406474	3395292	7460.GB52736-PA	7460.GB41028-PA	0.183	0	0.447	0.591	0.993	0.9	0	0.914	0.999
eIF3-S9	eIF3-S8	3402926	3396094	7460.GB49037-PA	7460.GB41874-PA	0	0	0	0	0.897	0.862	0.8	0.915	0.999
LOC725647	RpS3A	3404181	3403251	7460.GB50333-PA	7460.GB49377-PA	0.043	0	0	0	0.993	0.9	0	0.806	0.999
LOC408386	eIF3-S8	3405795	3396094	7460.GB52029-PA	7460.GB41874-PA	0	0	0	0	0.666	0.859	0.8	0.909	0.999
LOC411796	GB41233-PA	3407735	3395487	7460.GB54056-PA	7460.GB41233-PA	0.613	0	0	0	0.967	0	0.9	0.915	0.999
RpSA	RpLP0	3397699	3394861	7460.GB43548-PA	7460.GB40576-PA	0	0	0	0	0.993	0.9	0	0.726	0.999
LOC411520	Prosalpha5	3406435	3398503	7460.GB52694-PA	7460.GB44398-PA	0	0	0.214	0	0.988	0.885	0	0.718	0.999
RpL19	RpS26	3408096	3405866	7460.GB54433-PA	7460.GB52102-PA	0	0	0	0	0.993	0.9	0	0.542	0.999
RpS3A	RpLP0	3403251	3394861	7460.GB49377-PA	7460.GB40576-PA	0.044	0	0	0	0.992	0.9	0	0.402	0.999
LOC551479	LOC725647	3409424	3404181	7460.GB55827-PA	7460.GB50333-PA	0	0	0	0	0.993	0.9	0	0.55	0.999
Atp5c1	ATPsyn-d	3403183	3395861	7460.GB49306-PA	7460.GB41633-PA	0	0	0	0	0.995	0.819	0	0.802	0.999
ATPsyn-d	Atp5a1	3395861	3395292	7460.GB41633-PA	7460.GB41028-PA	0	0	0	0	0.74	0.986	0	0.792	0.999
LOC552579	Pros29	3406516	3401497	7460.GB52782-PA	7460.GB47540-PA	0	0	0	0	0.966	0.885	0	0.789	0.999
LOC551479	RpS12	3409424	3405008	7460.GB55827-PA	7460.GB51201-PA	0	0	0	0	0.993	0.9	0	0.173	0.999
LOC551242	eIF-3p66	3407599	3403801	7460.GB53916-PA	7460.GB49943-PA	0	0	0	0	0.806	0.881	0.8	0.915	0.999
RpS12	LOC550651	3405008	3404890	7460.GB51201-PA	7460.GB51072-PA	0	0	0	0	0.993	0.9	0	0.185	0.999
LOC551242	Eif3h	3407599	3400262	7460.GB53916-PA	7460.GB46247-PA	0	0	0	0	0.967	0.9	0.8	0.915	0.999
RpS12	RpS3A	3405008	3403251	7460.GB51201-PA	7460.GB49377-PA	0	0	0	0	0.993	0.9	0	0.159	0.999
LOC550651	RpLP0	3404890	3394861	7460.GB51072-PA	7460.GB40576-PA	0	0	0	0	0.993	0.895	0	0.089	0.999
LOC551479	LOC408799	3409424	3400565	7460.GB55827-PA	7460.GB46562-PA	0	0	0	0	0.97	0.9	0	0.768	0.999
RpS12	RpSA	3405008	3397699	7460.GB51201-PA	7460.GB43548-PA	0.091	0	0	0	0.993	0.9	0	0.405	0.999
LOC408386	eIF3-S9	3405795	3402926	7460.GB52029-PA	7460.GB49037-PA	0	0	0	0	0.744	0.877	0.8	0.909	0.999
eIF3-S10	LOC413145	3400440	3399344	7460.GB46431-PA	7460.GB45285-PA	0	0	0	0	0.726	0.9	0.8	0.905	0.999
RpL19	RpSA	3408096	3397699	7460.GB54433-PA	7460.GB43548-PA	0	0	0.313	0	0.993	0.9	0	0.403	0.999
eIF3-S9	LOC413145	3402926	3399344	7460.GB49037-PA	7460.GB45285-PA	0	0	0	0	0.743	0.84	0.8	0.915	0.999
RpL19	RpLP0	3408096	3394861	7460.GB54433-PA	7460.GB40576-PA	0	0	0	0	0.993	0.888	0	0.432	0.999
Eif3h	LOC413145	3400262	3399344	7460.GB46247-PA	7460.GB45285-PA	0	0	0	0	0.809	0.9	0.8	0.909	0.999
eIF3-S9	Eif3h	3402926	3400262	7460.GB49037-PA	7460.GB46247-PA	0	0	0	0	0.742	0.883	0.8	0.914	0.999
Atp5c1	Atp5a1	3403183	3395292	7460.GB49306-PA	7460.GB41028-PA	0.331	0	0.442	0	0.955	0.892	0	0.905	0.999
Trip1	Eif3h	3400429	3400262	7460.GB46420-PA	7460.GB46247-PA	0	0	0	0	0.88	0.811	0.8	0.814	0.999
RpS26	LOC408799	3405866	3400565	7460.GB52102-PA	7460.GB46562-PA	0	0	0	0	0.968	0.9	0	0.912	0.999
RpS12	LOC725647	3405008	3404181	7460.GB51201-PA	7460.GB50333-PA	0.168	0	0.201	0	0.993	0.9	0	0.386	0.999
RpS3A	LOC408799	3403251	3400565	7460.GB49377-PA	7460.GB46562-PA	0.06	0	0	0	0.993	0.9	0	0.703	0.999
LOC550651	LOC408799	3404890	3400565	7460.GB51072-PA	7460.GB46562-PA	0	0	0	0	0.99	0.9	0	0.813	0.999
RpL19	RpS12	3408096	3405008	7460.GB54433-PA	7460.GB51201-PA	0	0	0	0	0.993	0.9	0	0.185	0.999
RpS26	RpS3A	3405866	3403251	7460.GB52102-PA	7460.GB49377-PA	0	0	0	0	0.993	0.9	0	0.06	0.999
LOC413145	eIF3-S8	3399344	3396094	7460.GB45285-PA	7460.GB41874-PA	0	0	0	0	0.63	0.891	0.8	0.913	0.999
LOC550651	LOC725647	3404890	3404181	7460.GB51072-PA	7460.GB50333-PA	0	0	0	0	0.993	0.9	0	0.811	0.999
eIF3-S9	Trip1	3402926	3400429	7460.GB49037-PA	7460.GB46420-PA	0	0	0	0	0.807	0.86	0.8	0.908	0.999
LOC551242	LOC413145	3407599	3399344	7460.GB53916-PA	7460.GB45285-PA	0	0	0	0	0.776	0.9	0.8	0.915	0.999
Pros25	LOC409978	3407488	3397324	7460.GB53799-PA	7460.GB43147-PA	0	0	0.2	0	0.993	0.899	0	0.719	0.999
LOC552579	LOC411520	3406516	3406435	7460.GB52782-PA	7460.GB52694-PA	0	0	0.276	0	0.993	0.884	0	0.823	0.999
LOC552654	LOC409978	3408585	3397324	7460.GB54952-PA	7460.GB43147-PA	0	0	0	0	0.985	0.894	0	0.805	0.999
RpS12	LOC408799	3405008	3400565	7460.GB51201-PA	7460.GB46562-PA	0.043	0	0	0	0.993	0.9	0	0.367	0.999
LOC551479	RpS3A	3409424	3403251	7460.GB55827-PA	7460.GB49377-PA	0	0	0	0	0.993	0.9	0	0.5	0.999
RpS26	LOC550651	3405866	3404890	7460.GB52102-PA	7460.GB51072-PA	0	0	0	0	0.993	0.9	0	0.276	0.999
LOC551479	RpSA	3409424	3397699	7460.GB55827-PA	7460.GB43548-PA	0	0	0	0	0.993	0.9	0	0.716	0.999
RpL19	RpS3A	3408096	3403251	7460.GB54433-PA	7460.GB49377-PA	0	0	0.324	0	0.993	0.9	0	0.731	0.999
Pros25	LOC552579	3407488	3406516	7460.GB53799-PA	7460.GB52782-PA	0	0	0.209	0	0.995	0.885	0	0.79	0.999
LOC725647	LOC408799	3404181	3400565	7460.GB50333-PA	7460.GB46562-PA	0.312	0	0	0	0.984	0.9	0	0.905	0.999
LOC551479	RpS26	3409424	3405866	7460.GB55827-PA	7460.GB52102-PA	0	0	0	0	0.993	0.9	0	0.714	0.999
LOC551479	LOC550651	3409424	3404890	7460.GB55827-PA	7460.GB51072-PA	0	0	0	0	0.993	0.9	0	0.185	0.999
RpL19	LOC408799	3408096	3400565	7460.GB54433-PA	7460.GB46562-PA	0	0	0	0	0.995	0.9	0	0.798	0.999
RpS26	RpS12	3405866	3405008	7460.GB52102-PA	7460.GB51201-PA	0	0	0	0	0.993	0.993	0	0.276	0.999
RpS3A	RpSA	3403251	3397699	7460.GB49377-PA	7460.GB43548-PA	0.185	0	0.223	0	0.993	0.9	0	0.873	0.999
RpS26	RpSA	3405866	3397699	7460.GB52102-PA	7460.GB43548-PA	0	0	0	0	0.993	0.9	0	0.79	0.999
RpL19	LOC550651	3408096	3404890	7460.GB54433-PA	7460.GB51072-PA	0.331	0	0.307	0	0.993	0.9	0	0.704	0.999
LOC551275	Cctgamma	3404828	3399797	7460.GB51009-PA	7460.GB45761-PA	0	0	0.423	0.828	0.993	0.835	0	0.965	0.999
Pros29	LOC409978	3401497	3397324	7460.GB47540-PA	7460.GB43147-PA	0	0	0.238	0	0.967	0.897	0	0.717	0.999
LOC552736	Pgk	3400229	3394604	7460.GB46214-PA	7460.GB40302-PA	0	0	0	0	0.812	0.222	0.9	0.891	0.998
lwr	smt3	3399235	3398446	7460.GB45171-PA	7460.GB44340-PA	0	0	0	0	0.173	0.9	0.8	0.915	0.998
Pfk	LOC551154	3404766	3395061	7460.GB50943-PA	7460.GB40783-PA	0.331	0	0	0	0.76	0.139	0.9	0.916	0.998
LOC551242	eIF3-S10	3407599	3400440	7460.GB53916-PA	7460.GB46431-PA	0	0	0	0	0.667	0.9	0.8	0.862	0.998
Trip1	LOC413145	3400429	3399344	7460.GB46420-PA	7460.GB45285-PA	0	0	0	0	0.742	0.695	0.8	0.892	0.998
LOC552056	LOC551242	3407728	3407599	7460.GB54049-PA	7460.GB53916-PA	0	0	0	0	0.819	0.9	0	0.907	0.998
eIF-3p66	LOC413145	3403801	3399344	7460.GB49943-PA	7460.GB45285-PA	0	0	0	0	0.808	0.7	0.8	0.915	0.998
LOC411520	LOC410095	3406435	3399756	7460.GB52694-PA	7460.GB45720-PA	0	0	0.21	0	0.948	0.851	0	0.806	0.998
LOC411796	LOC410550	3407735	3395957	7460.GB54056-PA	7460.GB41732-PA	0.254	0.595	0	0	0.609	0.083	0.9	0.885	0.998
eIF-3p66	Eif3h	3403801	3400262	7460.GB49943-PA	7460.GB46247-PA	0	0	0	0	0.765	0.784	0.8	0.905	0.998
LOC552579	LOC410095	3406516	3399756	7460.GB52782-PA	7460.GB45720-PA	0	0	0	0	0.965	0.852	0	0.812	0.998
LOC552654	Pros25	3408585	3407488	7460.GB54952-PA	7460.GB53799-PA	0	0	0.28	0.805	0.981	0.9	0	0.815	0.998
LOC409292	LOC408446	3402440	3397767	7460.GB48527-PA	7460.GB43618-PA	0.149	0	0.233	0	0.775	0.14	0.9	0.883	0.998
LOC408386	LOC413145	3405795	3399344	7460.GB52029-PA	7460.GB45285-PA	0	0	0	0	0.797	0.813	0.8	0.807	0.998
LOC409299	LOC410482	3397850	3397766	7460.GB43704-PA	7460.GB43617-PA	0.199	0	0	0	0.599	0	0.9	0.967	0.998
Prosalpha5	LOC409978	3398503	3397324	7460.GB44398-PA	7460.GB43147-PA	0	0	0.232	0	0.94	0.894	0	0.813	0.998
LOC551479	RpLP0	3409424	3394861	7460.GB55827-PA	7460.GB40576-PA	0	0	0	0	0.937	0.9	0	0.715	0.998
LOC408386	Eif3h	3405795	3400262	7460.GB52029-PA	7460.GB46247-PA	0	0	0	0	0.671	0.876	0.8	0.791	0.998
Prosalpha7	Prosalpha5	3407062	3398503	7460.GB53349-PA	7460.GB44398-PA	0	0	0.377	0.806	0.98	0.9	0	0.892	0.998
eIF3-S10	Eif3h	3400440	3400262	7460.GB46431-PA	7460.GB46247-PA	0	0	0	0	0.535	0.9	0.8	0.822	0.998
Arc-p34	p16-ARC	3406404	3400878	7460.GB52662-PA	7460.GB46893-PA	0	0	0	0	0.586	0.851	0.8	0.915	0.998
LOC551242	LOC408386	3407599	3405795	7460.GB53916-PA	7460.GB52029-PA	0	0	0	0	0.74	0.878	0.8	0.814	0.998
Trip1	eIF3-S8	3400429	3396094	7460.GB46420-PA	7460.GB41874-PA	0	0	0	0	0.62	0.838	0.8	0.907	0.998
eIF3-S10	Trip1	3400440	3400429	7460.GB46431-PA	7460.GB46420-PA	0	0	0	0	0.569	0.857	0.8	0.908	0.998
Atp5b	Atp5c1	3406474	3403183	7460.GB52736-PA	7460.GB49306-PA	0.183	0	0.442	0	0.822	0.865	0	0.906	0.998
Prosalpha7	Pros29	3407062	3401497	7460.GB53349-PA	7460.GB47540-PA	0	0	0.283	0.733	0.975	0.9	0	0.846	0.998
LOC408386	eIF3-S10	3405795	3400440	7460.GB52029-PA	7460.GB46431-PA	0	0	0	0	0.619	0.863	0.8	0.905	0.998
LOC551958	Scsalpha	3408087	3403500	7460.GB54423-PA	7460.GB49632-PA	0.173	0.618	0.448	0	0.722	0.702	0.8	0.715	0.998
LOC411520	LOC408353	3406435	3399119	7460.GB52694-PA	7460.GB45047-PA	0	0	0.235	0	0.792	0.887	0	0.862	0.997
Pros29	LOC410095	3401497	3399756	7460.GB47540-PA	7460.GB45720-PA	0	0	0.391	0.818	0.976	0.858	0	0.905	0.997
LOC410482	GB41233-PA	3397766	3395487	7460.GB43617-PA	7460.GB41233-PA	0.521	0	0	0	0.717	0.807	0	0.915	0.997
Prosalpha7	LOC409978	3407062	3397324	7460.GB53349-PA	7460.GB43147-PA	0	0	0.225	0	0.826	0.899	0	0.851	0.997
LOC552654	LOC552579	3408585	3406516	7460.GB54952-PA	7460.GB52782-PA	0	0	0	0	0.942	0.888	0	0.716	0.997
LOC552056	eIF3-S9	3407728	3402926	7460.GB54049-PA	7460.GB49037-PA	0	0	0	0	0.765	0.884	0	0.91	0.997
LOC552056	eIF3-S8	3407728	3396094	7460.GB54049-PA	7460.GB41874-PA	0	0	0	0	0.777	0.882	0	0.912	0.997
LOC552579	LOC408353	3406516	3399119	7460.GB52782-PA	7460.GB45047-PA	0	0	0	0	0.813	0.884	0	0.904	0.997
LOC552654	Pros29	3408585	3401497	7460.GB54952-PA	7460.GB47540-PA	0	0	0.382	0.726	0.971	0.9	0	0.812	0.997
Atp5b	ATPsyn-d	3406474	3395861	7460.GB52736-PA	7460.GB41633-PA	0	0	0	0	0.878	0.888	0	0.81	0.997
Ppox	GB42312-PA	3397676	3396512	7460.GB43520-PA	7460.GB42312-PA	0.331	0	0.215	0	0.109	0	0.9	0.959	0.997
LOC552654	Prosalpha7	3408585	3407062	7460.GB54952-PA	7460.GB53349-PA	0	0	0.251	0.762	0.963	0.9	0	0.814	0.997
Pros25	Prosalpha7	3407488	3407062	7460.GB53799-PA	7460.GB53349-PA	0	0	0.231	0.8	0.968	0.9	0	0.812	0.997
deltaCOP	betaCop	3404588	3401865	7460.GB50750-PA	7460.GB47925-PA	0	0	0	0	0.815	0.858	0	0.915	0.997
LOC552056	LOC413145	3407728	3399344	7460.GB54049-PA	7460.GB45285-PA	0	0	0	0	0.744	0.895	0	0.913	0.997
LOC411520	LOC409978	3406435	3397324	7460.GB52694-PA	7460.GB43147-PA	0	0	0	0.688	0.969	0.89	0	0.91	0.997
Updo	Ppox	3406277	3397676	7460.GB52530-PA	7460.GB43520-PA	0.331	0	0	0	0.216	0	0.9	0.959	0.997
Pros29	Prosalpha5	3401497	3398503	7460.GB47540-PA	7460.GB44398-PA	0	0	0.417	0.812	0.968	0.9	0	0.813	0.997
RpS26	RpLP0	3405866	3394861	7460.GB52102-PA	7460.GB40576-PA	0	0	0	0	0.946	0.9	0	0.618	0.997
Prosalpha7	LOC552579	3407062	3406516	7460.GB53349-PA	7460.GB52782-PA	0	0	0	0	0.862	0.885	0	0.796	0.996
RpS12	RpLP0	3405008	3394861	7460.GB51201-PA	7460.GB40576-PA	0.095	0	0	0	0.962	0.9	0	0.157	0.996
eIF-3p66	eIF3-S10	3403801	3400440	7460.GB49943-PA	7460.GB46431-PA	0	0	0	0	0.744	0.699	0.8	0.814	0.996
Vha44	Vha13	3400725	3398227	7460.GB46732-PA	7460.GB44104-PA	0	0	0	0	0.209	0.819	0.8	0.895	0.996
LOC409308	lwr	3403047	3399235	7460.GB49167-PA	7460.GB45171-PA	0	0	0	0	0.173	0.817	0.8	0.905	0.996
Vha44	LOC552476	3400725	3396930	7460.GB46732-PA	7460.GB42749-PA	0	0	0	0	0.383	0.83	0.8	0.867	0.996
Pros25	LOC410095	3407488	3399756	7460.GB53799-PA	7460.GB45720-PA	0	0	0.406	0.86	0.969	0.881	0	0.799	0.996
LOC408799	GB41233-PA	3400565	3395487	7460.GB46562-PA	7460.GB41233-PA	0	0	0	0	0.996	0	0	0	0.996
tws	mts	3404026	3399420	7460.GB50175-PA	7460.GB45368-PA	0	0	0	0	0.272	0.805	0.8	0.905	0.996
Vha13	LOC552476	3398227	3396930	7460.GB44104-PA	7460.GB42749-PA	0	0	0	0	0.756	0.775	0.8	0.735	0.996
LOC552654	LOC411206	3408585	3398327	7460.GB54952-PA	7460.GB44205-PA	0	0	0	0	0.823	0.891	0	0.813	0.996
Prosalpha7	LOC411206	3407062	3398327	7460.GB53349-PA	7460.GB44205-PA	0	0	0	0	0.825	0.89	0	0.798	0.995
alphaCop	gammaCop	3406190	3405139	7460.GB52435-PA	7460.GB51333-PA	0	0	0	0	0.9	0.816	0	0.789	0.995
LOC411809	LOC552014	3406044	3405408	7460.GB52285-PA	7460.GB51614-PA	0.254	0.393	0.337	0	0.049	0	0.9	0.87	0.995
LOC552056	Eif3h	3407728	3400262	7460.GB54049-PA	7460.GB46247-PA	0	0	0	0	0.798	0.9	0	0.817	0.995
LOC411520	Pros29	3406435	3401497	7460.GB52694-PA	7460.GB47540-PA	0	0	0	0	0.881	0.89	0	0.692	0.995
LOC408799	RpLP0	3400565	3394861	7460.GB46562-PA	7460.GB40576-PA	0	0	0	0	0.931	0.893	0	0.401	0.995
gammaCop	betaCop	3405139	3401865	7460.GB51333-PA	7460.GB47925-PA	0	0	0	0	0.871	0.809	0	0.823	0.995
LOC552056	eIF3-S10	3407728	3400440	7460.GB54049-PA	7460.GB46431-PA	0	0	0	0	0.791	0.896	0	0.812	0.995
Prosalpha7	LOC411520	3407062	3406435	7460.GB53349-PA	7460.GB52694-PA	0	0	0	0	0.818	0.889	0	0.802	0.995
LOC408799	RpSA	3400565	3397699	7460.GB46562-PA	7460.GB43548-PA	0	0	0	0	0.857	0.892	0	0.718	0.995
LOC551154	Pgk	3395061	3394604	7460.GB40783-PA	7460.GB40302-PA	0.32	0	0	0	0.889	0	0	0.948	0.995
LOC552654	LOC410095	3408585	3399756	7460.GB54952-PA	7460.GB45720-PA	0	0	0.38	0.82	0.961	0.862	0	0.807	0.995
Pros25	LOC411206	3407488	3398327	7460.GB53799-PA	7460.GB44205-PA	0	0	0	0	0.825	0.9	0	0.719	0.994
gammaCop	deltaCOP	3405139	3404588	7460.GB51333-PA	7460.GB50750-PA	0	0	0	0	0.666	0.816	0	0.915	0.994
LOC551154	Tal	3395061	3395057	7460.GB40783-PA	7460.GB40779-PA	0.331	0.004	0	0	0.218	0.052	0.9	0.911	0.994
LOC411520	LOC411206	3406435	3398327	7460.GB52694-PA	7460.GB44205-PA	0	0	0	0	0.812	0.865	0	0.815	0.994
LOC408386	RpSA	3405795	3397699	7460.GB52029-PA	7460.GB43548-PA	0	0	0	0	0.807	0.9	0	0.738	0.994
Pros25	LOC408353	3407488	3399119	7460.GB53799-PA	7460.GB45047-PA	0	0	0	0	0.822	0.865	0	0.792	0.994
Pros29	LOC408353	3401497	3399119	7460.GB47540-PA	7460.GB45047-PA	0	0	0	0	0.878	0.858	0	0.702	0.994
LOC551631	LOC551039	3407268	3405141	7460.GB53566-PA	7460.GB51335-PA	0.083	0.35	0.253	0	0.34	0.696	0.9	0.492	0.994
LOC725325	LOC551154	3400580	3395061	7460.GB46579-PA	7460.GB40783-PA	0.331	0	0	0	0.208	0	0.9	0.905	0.994
LOC409292	Idh	3402440	3399319	7460.GB48527-PA	7460.GB45258-PA	0.084	0	0	0	0.086	0.679	0.9	0.803	0.993
Adam	eIF3-S8	3401499	3396094	7460.GB47542-PA	7460.GB41874-PA	0	0	0	0	0.066	0.679	0.8	0.907	0.993
LOC552014	LOC409023	3405408	3398922	7460.GB51614-PA	7460.GB44841-PA	0.254	0	0.344	0	0.109	0	0.9	0.88	0.993
LOC552128	LOC408446	3402836	3397767	7460.GB48943-PA	7460.GB43618-PA	0.149	0	0.234	0	0.666	0.28	0.9	0.685	0.993
LOC552654	LOC411520	3408585	3406435	7460.GB54952-PA	7460.GB52694-PA	0	0	0	0	0.824	0.892	0	0.704	0.993
Prosalpha7	LOC408353	3407062	3399119	7460.GB53349-PA	7460.GB45047-PA	0	0	0	0	0.805	0.861	0	0.789	0.993
LOC410095	LOC411206	3399756	3398327	7460.GB45720-PA	7460.GB44205-PA	0	0	0.201	0	0.774	0.857	0	0.77	0.993
Pros29	LOC411206	3401497	3398327	7460.GB47540-PA	7460.GB44205-PA	0	0	0	0	0.819	0.889	0	0.714	0.993
LOC552654	LOC408353	3408585	3399119	7460.GB54952-PA	7460.GB45047-PA	0	0	0	0	0.827	0.88	0	0.731	0.993
alphaCop	betaCop	3406190	3401865	7460.GB52435-PA	7460.GB47925-PA	0	0	0	0	0.823	0.825	0	0.8	0.993
GB53262-PA	LOC409487	3406976	3405071	7460.GB53262-PA	7460.GB51264-PA	0.331	0	0	0	0.046	0	0.9	0.904	0.993
Tpi	LOC551154	3408036	3395061	7460.GB54369-PA	7460.GB40783-PA	0.173	0	0	0	0.741	0.136	0.8	0.849	0.993
LOC552056	Trip1	3407728	3400429	7460.GB54049-PA	7460.GB46420-PA	0	0	0	0	0.643	0.811	0	0.905	0.993
LOC552736	LOC551154	3400229	3395061	7460.GB46214-PA	7460.GB40783-PA	0	0	0	0	0.665	0	0.8	0.903	0.992
Idh	LOC408446	3399319	3397767	7460.GB45258-PA	7460.GB43618-PA	0.254	0	0	0	0.144	0.055	0.9	0.899	0.992
Gapdh	Pgk	3404728	3394604	7460.GB50902-PA	7460.GB40302-PA	0.199	0.009	0	0	0.665	0.319	0.9	0.668	0.992
LOC408386	Adam	3405795	3401499	7460.GB52029-PA	7460.GB47542-PA	0	0	0	0	0.18	0.676	0.8	0.88	0.992
eIF3-S9	Adam	3402926	3401499	7460.GB49037-PA	7460.GB47542-PA	0	0	0	0	0.17	0.561	0.8	0.906	0.992
LOC552056	eIF-3p66	3407728	3403801	7460.GB54049-PA	7460.GB49943-PA	0	0	0	0	0.795	0.819	0	0.808	0.992
LOC552654	Prosalpha5	3408585	3398503	7460.GB54952-PA	7460.GB44398-PA	0	0	0.374	0.824	0.911	0.9	0	0.905	0.992
LOC408352	LOC408328	3399188	3397266	7460.GB45119-PA	7460.GB43088-PA	0	0	0.215	0	0.332	0.882	0	0.891	0.992
Srp68	LOC552114	3407840	3404137	7460.GB54165-PA	7460.GB50289-PA	0	0	0	0	0.129	0.9	0	0.905	0.991
Vha44	VhaAC39	3400725	3399406	7460.GB46732-PA	7460.GB45354-PA	0	0	0	0	0.665	0.775	0	0.895	0.991
Adam	eIF3-S10	3401499	3400440	7460.GB47542-PA	7460.GB46431-PA	0	0	0	0	0.115	0.668	0.8	0.868	0.991
LOC551169	SdhA	3407419	3401017	7460.GB53727-PA	7460.GB47043-PA	0.11	0	0.441	0	0.593	0.669	0.8	0.428	0.99
LOC726205	LOC409299	3404499	3397850	7460.GB50661-PA	7460.GB43704-PA	0.114	0	0	0	0.085	0.459	0.9	0.814	0.99
Pfk	GlyP	3404766	3397015	7460.GB50943-PA	7460.GB42835-PA	0.307	0	0	0	0.959	0.12	0	0.653	0.99
LOC552128	Idh	3402836	3399319	7460.GB48943-PA	7460.GB45258-PA	0.084	0	0	0	0.084	0.665	0.9	0.705	0.99
GB55157-PA	LOC551893	3408786	3405361	7460.GB55157-PA	7460.GB51564-PA	0	0	0	0	0.504	0.831	0	0.891	0.99
LOC552128	LOC409292	3402836	3402440	7460.GB48943-PA	7460.GB48527-PA	0	0	0.448	0.91	0.739	0.811	0.8	0.714	0.99
Prosalpha5	LOC411206	3398503	3398327	7460.GB44398-PA	7460.GB44205-PA	0	0	0	0.652	0.874	0.889	0	0.803	0.989
LOC725817	Hmgs	3398810	3398524	7460.GB44718-PA	7460.GB44420-PA	0.331	0	0.379	0	0.745	0.136	0	0.905	0.989
LOC406096	Plc	3403898	3398297	7460.GB50043-PA	7460.GB44174-PA	0	0	0	0	0.043	0	0.9	0.901	0.989
LOC410095	Prosalpha5	3399756	3398503	7460.GB45720-PA	7460.GB44398-PA	0	0	0.438	0.842	0.888	0.885	0	0.819	0.989
Roe1	LOC412409	3404446	3399339	7460.GB50607-PA	7460.GB45280-PA	0	0	0	0	0.665	0.706	0	0.905	0.989
LOC550716	Clc	3404205	3395687	7460.GB50357-PA	7460.GB41446-PA	0	0	0	0	0.047	0.877	0	0.915	0.989
LOC410482	Adk2	3397766	3397025	7460.GB43617-PA	7460.GB42845-PA	0.044	0	0	0	0.18	0	0.9	0.886	0.989
LOC410059	LOC408446	3405837	3397767	7460.GB52073-PA	7460.GB43618-PA	0.183	0	0	0	0.449	0.235	0.9	0.706	0.988
LOC551631	LOC551103	3407268	3402231	7460.GB53566-PA	7460.GB48308-PA	0	0	0.408	0	0.523	0.432	0.9	0.401	0.988
LOC408353	LOC411206	3399119	3398327	7460.GB45047-PA	7460.GB44205-PA	0	0	0.238	0.655	0.87	0.856	0	0.905	0.987
VhaAC39	LOC552476	3399406	3396930	7460.GB45354-PA	7460.GB42749-PA	0.331	0	0	0	0.107	0.819	0	0.898	0.987
Tpi	Gapdh	3408036	3404728	7460.GB54369-PA	7460.GB50902-PA	0.149	0.239	0	0	0.582	0.313	0.9	0.445	0.987
Pgd	LOC725325	3405838	3400580	7460.GB52074-PA	7460.GB46579-PA	0.331	0	0.421	0	0.665	0.049	0	0.915	0.987
alphaCop	GB45267-PA	3406190	3399328	7460.GB52435-PA	7460.GB45267-PA	0	0	0	0	0.153	0.893	0	0.878	0.987
LOC551839	LOC552014	3408107	3405408	7460.GB54448-PA	7460.GB51614-PA	0.254	0.703	0.361	0	0.089	0	0	0.915	0.987
alphaCop	deltaCOP	3406190	3404588	7460.GB52435-PA	7460.GB50750-PA	0	0	0	0	0.666	0.826	0	0.792	0.986
rl	S6kII	3405304	3400778	7460.GB51503-PA	7460.GB46786-PA	0	0	0	0.629	0.048	0.9	0.8	0.909	0.986
LOC409485	Idh	3400232	3399319	7460.GB46217-PA	7460.GB45258-PA	0.254	0	0	0	0.144	0.048	0.9	0.806	0.986
LOC411206	LOC409978	3398327	3397324	7460.GB44205-PA	7460.GB43147-PA	0	0	0	0.684	0.821	0.89	0	0.905	0.985
Aut1	Atg4	3408589	3407640	7460.GB54956-PA	7460.GB53958-PA	0	0	0	0	0.102	0.674	0	0.953	0.985
Pgd	Tal	3405838	3395057	7460.GB52074-PA	7460.GB40779-PA	0.322	0	0	0	0.758	0.141	0	0.905	0.984
LOC408353	Prosalpha5	3399119	3398503	7460.GB45047-PA	7460.GB44398-PA	0	0	0.235	0.61	0.847	0.849	0	0.825	0.984
Pfk	LOC408818	3404766	3403432	7460.GB50943-PA	7460.GB49562-PA	0	0	0	0	0.127	0.044	0.9	0.837	0.984
Pfk	LOC551005	3404766	3401051	7460.GB50943-PA	7460.GB47079-PA	0	0	0	0	0.127	0.044	0.9	0.835	0.984
LOC552007	LOC551154	3400568	3395061	7460.GB46565-PA	7460.GB40783-PA	0.254	0	0	0	0.666	0	0.8	0.705	0.983
Updo	Pbgs	3406277	3402999	7460.GB52530-PA	7460.GB49116-PA	0.331	0	0.233	0	0.222	0.233	0	0.954	0.983
LOC551154	LOC550785	3395061	3395015	7460.GB40783-PA	7460.GB40735-PA	0	0	0	0	0.521	0	0.8	0.832	0.982
betaCop	GB45267-PA	3401865	3399328	7460.GB47925-PA	7460.GB45267-PA	0	0	0	0	0.594	0.818	0	0.787	0.982
LOC551242	Adam	3407599	3401499	7460.GB53916-PA	7460.GB47542-PA	0	0	0	0	0.117	0.081	0.8	0.904	0.982
Pfk	Tal	3404766	3395057	7460.GB50943-PA	7460.GB40779-PA	0.093	0	0	0	0.084	0.105	0.9	0.796	0.982
LOC410059	LOC409485	3405837	3400232	7460.GB52073-PA	7460.GB46217-PA	0.183	0	0	0	0.311	0.142	0.9	0.702	0.982
GB55828-PA	LOC413655	3409425	3407509	7460.GB55828-PA	7460.GB53823-PA	0.331	0	0	0	0.12	0.689	0	0.913	0.981
LOC552579	LOC411206	3406516	3398327	7460.GB52782-PA	7460.GB44205-PA	0	0	0	0.629	0.816	0.862	0	0.812	0.981
LOC408386	LOC725647	3405795	3404181	7460.GB52029-PA	7460.GB50333-PA	0	0	0	0	0.817	0.9	0	0.058	0.981
Updo	GB42312-PA	3406277	3396512	7460.GB52530-PA	7460.GB42312-PA	0.331	0	0.37	0	0.127	0	0	0.956	0.981
Sod1	Sod2	3401821	3399170	7460.GB47880-PA	7460.GB45099-PA	0.044	0	0	0	0.173	0.476	0.8	0.809	0.981
LOC410059	LOC408950	3405837	3396720	7460.GB52073-PA	7460.GB42526-PA	0.075	0	0	0	0.312	0.289	0.9	0.656	0.981
ras	LOC409299	3400784	3397850	7460.GB46792-PA	7460.GB43704-PA	0.254	0	0	0	0.212	0	0.9	0.72	0.981
GB47304-PA	GB41233-PA	3401268	3395487	7460.GB47304-PA	7460.GB41233-PA	0.054	0	0	0	0.043	0.102	0.9	0.794	0.98
LOC408353	LOC409978	3399119	3397324	7460.GB45047-PA	7460.GB43147-PA	0	0	0	0.656	0.812	0.86	0	0.811	0.98
LOC552328	GlyP	3408056	3397015	7460.GB54391-PA	7460.GB42835-PA	0	0	0	0	0.782	0	0	0.915	0.98
LOC552572	ran	3406278	3397400	7460.GB52531-PA	7460.GB43229-PA	0	0	0	0	0.644	0.9	0	0.503	0.98
Tpi	LOC550785	3408036	3395015	7460.GB54369-PA	7460.GB40735-PA	0.044	0	0	0	0.316	0	0.9	0.742	0.98
LOC408859	LOC412948	3401790	3401460	7460.GB47849-PA	7460.GB47503-PA	0.53	0	0.247	0	0.426	0	0	0.915	0.98
Prosalpha7	LOC410095	3407062	3399756	7460.GB53349-PA	7460.GB45720-PA	0	0	0.344	0.799	0.823	0.86	0	0.813	0.979
LOC409299	GB41233-PA	3397850	3395487	7460.GB43704-PA	7460.GB41233-PA	0.613	0	0	0	0.216	0.301	0	0.915	0.979
Oscillin	LOC551154	3395081	3395061	7460.GB40805-PA	7460.GB40783-PA	0.254	0	0	0	0.048	0	0.9	0.731	0.978
Adam	Trip1	3401499	3400429	7460.GB47542-PA	7460.GB46420-PA	0	0	0	0	0.088	0.222	0.8	0.866	0.978
Got2	LOC408950	3400141	3396720	7460.GB46120-PA	7460.GB42526-PA	0	0	0	0	0.444	0.12	0.9	0.606	0.978
LOC551242	LOC725647	3407599	3404181	7460.GB53916-PA	7460.GB50333-PA	0	0	0	0	0.772	0.9	0	0.087	0.977
LOC409890	FK506-bp2	3401572	3399603	7460.GB47617-PA	7460.GB45562-PA	0.045	0.89	0	0	0.171	0.382	0	0.638	0.977
LOC409299	LOC552316	3397850	3395026	7460.GB43704-PA	7460.GB40747-PA	0.254	0	0	0	0.212	0	0.9	0.651	0.976
eIF-3p66	Adam	3403801	3401499	7460.GB49943-PA	7460.GB47542-PA	0	0	0	0	0.163	0.136	0.8	0.857	0.976
LOC551242	RpSA	3407599	3397699	7460.GB53916-PA	7460.GB43548-PA	0	0	0	0	0.748	0.9	0	0.142	0.976
LOC410095	LOC408353	3399756	3399119	7460.GB45720-PA	7460.GB45047-PA	0	0	0	0.61	0.785	0.843	0	0.795	0.975
ATPCL	LOC410059	3407889	3405837	7460.GB54216-PA	7460.GB52073-PA	0.106	0	0	0	0.215	0.539	0.8	0.682	0.975
Cbs	LOC408368	3409494	3399086	7460.GB55902-PA	7460.GB45012-PA	0.173	0	0	0	0.058	0	0.9	0.718	0.975
Adam	Eif3h	3401499	3400262	7460.GB47542-PA	7460.GB46247-PA	0	0	0	0	0.144	0.115	0.8	0.857	0.975
LOC410059	LOC412876	3405837	3394582	7460.GB52073-PA	7460.GB40280-PA	0.113	0	0	0	0.048	0.044	0.9	0.734	0.974
LOC551005	LOC551154	3401051	3395061	7460.GB47079-PA	7460.GB40783-PA	0	0	0	0	0.193	0	0.9	0.714	0.974
Tpi	Pgk	3408036	3394604	7460.GB54369-PA	7460.GB40302-PA	0.254	0	0	0	0.73	0.329	0	0.83	0.974
Cbs	LOC411796	3409494	3407735	7460.GB55902-PA	7460.GB54056-PA	0.067	0	0	0	0.045	0	0.9	0.747	0.974
Got2	Idh	3400141	3399319	7460.GB46120-PA	7460.GB45258-PA	0	0	0	0	0.666	0.047	0.8	0.644	0.974
LOC552056	LOC408386	3407728	3405795	7460.GB54049-PA	7460.GB52029-PA	0	0	0	0	0.615	0.878	0	0.502	0.974
LOC410550	GB41233-PA	3395957	3395487	7460.GB41732-PA	7460.GB41233-PA	0.074	0	0	0	0.124	0	0.9	0.712	0.973
LOC410059	LOC411014	3405837	3398165	7460.GB52073-PA	7460.GB44039-PA	0.075	0	0	0	0.216	0.144	0.9	0.637	0.973
LOC551039	LOC551103	3405141	3402231	7460.GB51335-PA	7460.GB48308-PA	0	0	0	0	0.312	0.329	0.9	0.502	0.973
LOC408818	LOC551154	3403432	3395061	7460.GB49562-PA	7460.GB40783-PA	0	0	0	0	0.193	0	0.9	0.702	0.973
LOC551039	LOC410550	3405141	3395957	7460.GB51335-PA	7460.GB41732-PA	0.113	0	0	0	0.131	0	0.9	0.702	0.973
LOC409444	LOC409299	3398700	3397850	7460.GB44606-PA	7460.GB43704-PA	0.177	0	0	0	0.05	0	0.9	0.702	0.973
Hmgs	LOC409157	3398524	3396064	7460.GB44420-PA	7460.GB41843-PA	0.114	0	0	0	0.044	0	0.9	0.716	0.972
Pfk	LOC550785	3404766	3395015	7460.GB50943-PA	7460.GB40735-PA	0	0	0	0	0.224	0	0.9	0.669	0.972
VhaAC39	Vha13	3399406	3398227	7460.GB45354-PA	7460.GB44104-PA	0	0	0	0	0.229	0.775	0	0.856	0.972
Pbgs	Ppox	3402999	3397676	7460.GB49116-PA	7460.GB43520-PA	0.331	0	0	0	0.183	0	0	0.951	0.971
Cbs	LOC551762	3409494	3396410	7460.GB55902-PA	7460.GB42203-PA	0.173	0	0	0	0.058	0	0.9	0.672	0.971
Adam	LOC413145	3401499	3399344	7460.GB47542-PA	7460.GB45285-PA	0	0	0	0	0.109	0.229	0.8	0.819	0.971
Gapdh	LOC551154	3404728	3395061	7460.GB50902-PA	7460.GB40783-PA	0.199	0	0	0	0.593	0	0.8	0.617	0.971
Aats-tyr	eIF3-S9	3406477	3402926	7460.GB52739-PA	7460.GB49037-PA	0	0	0	0	0.665	0	0	0.915	0.97
LOC409444	LOC410482	3398700	3397766	7460.GB44606-PA	7460.GB43617-PA	0.056	0	0	0	0.049	0	0.9	0.709	0.97
LOC552572	LOC410763	3406278	3401636	7460.GB52531-PA	7460.GB47689-PA	0.182	0	0	0	0.091	0.583	0	0.915	0.97
ALDH1L2	GB41233-PA	3398031	3395487	7460.GB43892-PA	7460.GB41233-PA	0.044	0	0	0	0.046	0	0.9	0.717	0.97
Gapdh	LOC550785	3404728	3395015	7460.GB50902-PA	7460.GB40735-PA	0.149	0	0	0	0.229	0.215	0.9	0.495	0.969
LOC409444	Adk2	3398700	3397025	7460.GB44606-PA	7460.GB42845-PA	0	0	0	0	0	0	0.9	0.705	0.969
Trip1	RpSA	3400429	3397699	7460.GB46420-PA	7460.GB43548-PA	0	0	0	0	0.754	0.578	0	0.718	0.968
LOC408328	LOC411351	3397266	3396430	7460.GB43088-PA	7460.GB42223-PA	0.173	0.058	0.321	0.563	0.816	0.655	0	0.821	0.968
LOC551631	LOC410059	3407268	3405837	7460.GB53566-PA	7460.GB52073-PA	0.102	0	0	0	0.215	0.319	0.9	0.431	0.967
Got2	LOC411014	3400141	3398165	7460.GB46120-PA	7460.GB44039-PA	0	0	0	0	0.213	0.061	0.9	0.607	0.967
Ptpa	mts	3400898	3399420	7460.GB46915-PA	7460.GB45368-PA	0	0	0	0	0.086	0.806	0	0.833	0.967
Pfk	Pgk	3404766	3394604	7460.GB50943-PA	7460.GB40302-PA	0.195	0	0	0	0.621	0	0	0.896	0.965
Pbgs	GB42312-PA	3402999	3396512	7460.GB49116-PA	7460.GB42312-PA	0.331	0	0	0	0.079	0	0	0.948	0.965
tsu	Smb	3402903	3399480	7460.GB49013-PA	7460.GB45433-PA	0	0	0	0	0.603	0.9	0	0.176	0.964
ATPCL	LOC408446	3407889	3397767	7460.GB54216-PA	7460.GB43618-PA	0.093	0	0	0	0.116	0.105	0.9	0.579	0.964
Tal	LOC550785	3395057	3395015	7460.GB40779-PA	7460.GB40735-PA	0.071	0	0	0	0.087	0.113	0.9	0.595	0.963
RpS3A	GB41233-PA	3403251	3395487	7460.GB49377-PA	7460.GB41233-PA	0	0	0	0	0.963	0	0	0	0.963
ATPCL	LOC409485	3407889	3400232	7460.GB54216-PA	7460.GB46217-PA	0.093	0	0	0	0.116	0.105	0.9	0.556	0.962
gammaCop	GB45267-PA	3405139	3399328	7460.GB51333-PA	7460.GB45267-PA	0	0	0	0	0.216	0.791	0	0.792	0.962
Adk3	LOC409444	3399043	3398700	7460.GB44967-PA	7460.GB44606-PA	0	0	0	0	0	0	0.9	0.628	0.961
GlyP	LOC551154	3397015	3395061	7460.GB42835-PA	7460.GB40783-PA	0.331	0	0	0	0.731	0	0	0.801	0.961
ATPCL	LOC551631	3407889	3407268	7460.GB54216-PA	7460.GB53566-PA	0.076	0	0	0	0.204	0.111	0.9	0.5	0.961
LOC552736	Tal	3400229	3395057	7460.GB46214-PA	7460.GB40779-PA	0.306	0	0	0	0.048	0.14	0.8	0.71	0.961
Men	LOC412876	3408726	3394582	7460.GB55096-PA	7460.GB40280-PA	0.042	0	0	0	0.086	0.138	0.9	0.572	0.961
Mdh	LOC412876	3403824	3394582	7460.GB49967-PA	7460.GB40280-PA	0.042	0	0	0	0.055	0.138	0.9	0.571	0.96
Scsalpha	LOC409292	3403500	3402440	7460.GB49632-PA	7460.GB48527-PA	0.182	0	0	0	0.513	0.244	0	0.883	0.96
LOC408818	Oscillin	3403432	3395081	7460.GB49562-PA	7460.GB40805-PA	0.048	0	0	0	0.131	0	0.9	0.575	0.96
LOC551005	Oscillin	3401051	3395081	7460.GB47079-PA	7460.GB40805-PA	0.048	0	0	0	0.131	0	0.9	0.575	0.96
LOC406114	GlyP	3403715	3397015	7460.GB49854-PA	7460.GB42835-PA	0.11	0	0	0	0.204	0.117	0.9	0.468	0.96
LOC409292	LOC409485	3402440	3400232	7460.GB48527-PA	7460.GB46217-PA	0.149	0	0	0	0.17	0.139	0.9	0.447	0.96
Ef-1a-f1	RpS3A	3405794	3403251	7460.GB52028-PA	7460.GB49377-PA	0	0	0	0	0.667	0.728	0	0.589	0.959
Tpi	Tal	3408036	3395057	7460.GB54369-PA	7460.GB40779-PA	0.15	0	0	0	0.114	0	0.8	0.762	0.959
Aats-tyr	GB43442-PA	3406477	3397602	7460.GB52739-PA	7460.GB43442-PA	0.511	0	0	0	0.055	0	0	0.915	0.957
LOC408950	LOC412876	3396720	3394582	7460.GB42526-PA	7460.GB40280-PA	0.049	0	0	0	0.073	0.21	0.9	0.488	0.957
LOC550651	Trip1	3404890	3400429	7460.GB51072-PA	7460.GB46420-PA	0	0	0	0	0.956	0.044	0	0	0.956
Mdh	LOC552007	3403824	3400568	7460.GB49967-PA	7460.GB46565-PA	0.18	0	0	0	0.065	0.12	0.9	0.457	0.956
LOC725325	Tal	3400580	3395057	7460.GB46579-PA	7460.GB40779-PA	0.331	0	0	0	0.244	0.206	0	0.904	0.956
Scsalpha	SdhA	3403500	3401017	7460.GB49632-PA	7460.GB47043-PA	0.199	0	0	0	0.482	0.222	0.65	0.671	0.956
LOC411188	Got2	3402062	3400141	7460.GB48134-PA	7460.GB46120-PA	0	0	0	0	0.121	0.061	0.9	0.536	0.956
LOC411796	LOC551039	3407735	3405141	7460.GB54056-PA	7460.GB51335-PA	0.177	0	0	0	0.048	0.044	0.9	0.505	0.956
Men	LOC552007	3408726	3400568	7460.GB55096-PA	7460.GB46565-PA	0.18	0	0	0	0.065	0.12	0.9	0.457	0.956
ATPCL	LOC412876	3407889	3394582	7460.GB54216-PA	7460.GB40280-PA	0.043	0	0	0	0.084	0	0.9	0.557	0.955
LOC552740	LOC409023	3400736	3398922	7460.GB46743-PA	7460.GB44841-PA	0.254	0	0	0	0.119	0	0.9	0.401	0.955
LOC552128	LOC409485	3402836	3400232	7460.GB48943-PA	7460.GB46217-PA	0.149	0	0	0	0.17	0.139	0.9	0.365	0.954
LOC408328	Atp5a1	3397266	3395292	7460.GB43088-PA	7460.GB41028-PA	0.1	0	0	0	0.648	0	0	0.867	0.954
RpS3A	EF1a-F2	3403251	3395601	7460.GB49377-PA	7460.GB41358-PA	0	0	0	0	0.667	0.728	0	0.531	0.953
LOC409444	LOC552316	3398700	3395026	7460.GB44606-PA	7460.GB40747-PA	0.092	0	0	0	0.085	0.047	0.9	0.492	0.952
ras	LOC409444	3400784	3398700	7460.GB46792-PA	7460.GB44606-PA	0.092	0	0	0	0.085	0.047	0.9	0.492	0.952
GB55828-PA	Ndufv1	3409425	3399218	7460.GB55828-PA	7460.GB45153-PA	0	0	0	0	0.114	0.9	0	0.503	0.952
Pgd	LOC551154	3405838	3395061	7460.GB52074-PA	7460.GB40783-PA	0.327	0	0	0	0.31	0	0	0.905	0.952
LOC552007	LOC412876	3400568	3394582	7460.GB46565-PA	7460.GB40280-PA	0	0	0	0	0.089	0.232	0.9	0.403	0.952
LOC552736	LOC550785	3400229	3395015	7460.GB46214-PA	7460.GB40735-PA	0.207	0	0	0	0.204	0.162	0.8	0.614	0.951
deltaCOP	GB45267-PA	3404588	3399328	7460.GB50750-PA	7460.GB45267-PA	0	0	0	0	0.13	0.819	0	0.717	0.951
GB51192-PA	CytC	3404999	3402681	7460.GB51192-PA	7460.GB48784-PA	0.149	0	0.215	0	0.609	0.677	0	0.5	0.95
LOC411188	LOC552007	3402062	3400568	7460.GB48134-PA	7460.GB46565-PA	0.075	0	0	0	0.129	0.145	0.9	0.364	0.948
LOC411796	ALDH1L2	3407735	3398031	7460.GB54056-PA	7460.GB43892-PA	0	0	0	0	0	0	0.9	0.502	0.948
LOC551169	Scsalpha	3407419	3403500	7460.GB53727-PA	7460.GB49632-PA	0.199	0	0	0	0.61	0.136	0.65	0.535	0.948
LOC551005	LOC725325	3401051	3400580	7460.GB47079-PA	7460.GB46579-PA	0	0	0	0	0.053	0.044	0.8	0.745	0.947
GB51192-PA	Ndufv1	3404999	3399218	7460.GB51192-PA	7460.GB45153-PA	0	0	0	0	0.665	0.679	0	0.552	0.947
LOC408818	LOC725325	3403432	3400580	7460.GB49562-PA	7460.GB46579-PA	0	0	0	0	0.053	0.044	0.8	0.746	0.947
LOC726205	ras	3404499	3400784	7460.GB50661-PA	7460.GB46792-PA	0.174	0	0	0	0.051	0.297	0.9	0.184	0.946
Hbg2	LOC406114	3408202	3403715	7460.GB54549-PA	7460.GB49854-PA	0	0	0	0	0.045	0	0.9	0.484	0.946
Men	LOC408950	3408726	3396720	7460.GB55096-PA	7460.GB42526-PA	0.075	0	0	0	0.114	0.136	0.9	0.365	0.946
Gtpx2	LOC411372	3402540	3395027	7460.GB48634-PA	7460.GB40748-PA	0	0	0	0	0	0	0.9	0.488	0.946
LOC726205	LOC552316	3404499	3395026	7460.GB50661-PA	7460.GB40747-PA	0.174	0	0	0	0.048	0.297	0.9	0.184	0.946
Gtpx1	LOC411372	3401436	3395027	7460.GB47478-PA	7460.GB40748-PA	0	0	0	0	0	0	0.9	0.488	0.946
Mdh	LOC408950	3403824	3396720	7460.GB49967-PA	7460.GB42526-PA	0.075	0	0	0	0.114	0.136	0.9	0.365	0.946
LOC551103	LOC552007	3402231	3400568	7460.GB48308-PA	7460.GB46565-PA	0.049	0	0	0	0.145	0.066	0.9	0.397	0.945
LOC725325	LOC552007	3400580	3400568	7460.GB46579-PA	7460.GB46565-PA	0.254	0	0	0	0.091	0	0.8	0.646	0.945
Atp5b	LOC408328	3406474	3397266	7460.GB52736-PA	7460.GB43088-PA	0.054	0	0	0	0.74	0	0	0.793	0.944
GB55828-PA	Atp5c1	3409425	3403183	7460.GB55828-PA	7460.GB49306-PA	0.05	0	0	0	0.933	0	0	0.2	0.944
FAR1	LOC725343	3403254	3401681	7460.GB49380-PA	7460.GB47736-PA	0.044	0.119	0.223	0	0.122	0	0	0.915	0.942
LOC552572	RpLP0	3406278	3394861	7460.GB52531-PA	7460.GB40576-PA	0.044	0	0	0	0.745	0.555	0	0.529	0.942
LOC409708	LOC725756	3407280	3399986	7460.GB53578-PA	7460.GB45955-PA	0.249	0	0	0	0.07	0	0.9	0.263	0.941
LOC409709	LOC725756	3407281	3399986	7460.GB53579-PA	7460.GB45955-PA	0.249	0	0	0	0.07	0	0.9	0.263	0.941
LOC725647	eIF3-S9	3404181	3402926	7460.GB50333-PA	7460.GB49037-PA	0	0	0	0	0.745	0.707	0	0.277	0.941
LOC550901	mts	3403142	3399420	7460.GB49264-PA	7460.GB45368-PA	0.043	0	0	0	0.049	0.806	0	0.706	0.941
LOC725756	LOC726818	3399986	3396806	7460.GB45955-PA	7460.GB42616-PA	0.075	0.011	0.227	0	0.053	0	0.9	0.264	0.941
LOC551839	LOC409023	3408107	3398922	7460.GB54448-PA	7460.GB44841-PA	0.331	0	0.205	0	0.084	0.138	0	0.88	0.94
Tpi	LOC552736	3408036	3400229	7460.GB54369-PA	7460.GB46214-PA	0.254	0	0	0	0.73	0.113	0	0.704	0.94
LOC550651	eIF3-S9	3404890	3402926	7460.GB51072-PA	7460.GB49037-PA	0	0	0	0	0.743	0.711	0	0.255	0.939
Adk3	LOC410482	3399043	3397766	7460.GB44967-PA	7460.GB43617-PA	0.044	0	0	0	0.115	0	0.9	0.367	0.939
Tpi	LOC725325	3408036	3400580	7460.GB54369-PA	7460.GB46579-PA	0	0	0	0	0.07	0	0.8	0.703	0.939
awd	Adk2	3408768	3397025	7460.GB55139-PA	7460.GB42845-PA	0.047	0	0	0	0.091	0.137	0.65	0.797	0.937
Tpi	Pfk	3408036	3404766	7460.GB54369-PA	7460.GB50943-PA	0.254	0	0	0	0.666	0.05	0	0.768	0.937
LOC411014	LOC412876	3398165	3394582	7460.GB44039-PA	7460.GB40280-PA	0.049	0	0	0	0.07	0.137	0.9	0.312	0.937
Got2	LOC409299	3400141	3397850	7460.GB46120-PA	7460.GB43704-PA	0.1	0	0	0	0.11	0	0.9	0.314	0.937
FK506-bp2	parv1	3399603	3399428	7460.GB45562-PA	7460.GB45376-PA	0	0	0	0	0.085	0.687	0	0.798	0.937
GstS1	Gtpx2	3402799	3402540	7460.GB48905-PA	7460.GB48634-PA	0	0	0	0	0.047	0	0.9	0.397	0.937
LOC551103	LOC412876	3402231	3394582	7460.GB48308-PA	7460.GB40280-PA	0	0	0	0	0.106	0	0.9	0.36	0.937
Men	LOC411014	3408726	3398165	7460.GB55096-PA	7460.GB44039-PA	0.075	0	0	0	0.114	0.094	0.9	0.275	0.936
Mdh	LOC411014	3403824	3398165	7460.GB49967-PA	7460.GB44039-PA	0.075	0	0	0	0.114	0.094	0.9	0.275	0.936
LOC408299	LOC727234	3407963	3396167	7460.GB54294-PA	7460.GB41948-PA	0.183	0	0	0	0.052	0	0.9	0.274	0.936
LOC408352	LOC411351	3399188	3396430	7460.GB45119-PA	7460.GB42223-PA	0.087	0	0	0	0.239	0.241	0	0.893	0.936
LOC410059	Got2	3405837	3400141	7460.GB52073-PA	7460.GB46120-PA	0	0	0	0	0.108	0	0.8	0.665	0.935
LOC552007	Pgk	3400568	3394604	7460.GB46565-PA	7460.GB40302-PA	0.254	0	0	0	0.665	0.106	0	0.746	0.935
LOC726205	LOC552007	3404499	3400568	7460.GB50661-PA	7460.GB46565-PA	0	0	0	0	0.049	0	0.9	0.368	0.934
RpS3A	eIF3-S9	3403251	3402926	7460.GB49377-PA	7460.GB49037-PA	0	0	0	0	0.665	0.701	0	0.402	0.934
GB51192-PA	Cox6b1	3404999	3396851	7460.GB51192-PA	7460.GB42663-PA	0	0	0	0	0.665	0.7	0	0.402	0.934
GstS1	Gtpx1	3402799	3401436	7460.GB48905-PA	7460.GB47478-PA	0	0	0	0	0.047	0	0.9	0.372	0.934
GB47955-PA	LOC408368	3401894	3399086	7460.GB47955-PA	7460.GB45012-PA	0.254	0	0	0	0.725	0	0	0.703	0.933
LOC727452	Vps35	3408562	3398155	7460.GB54929-PA	7460.GB44028-PA	0	0	0	0	0.049	0.24	0	0.915	0.933
GB47955-PA	LOC551762	3401894	3396410	7460.GB47955-PA	7460.GB42203-PA	0.254	0	0	0	0.725	0	0	0.703	0.933
LOC725325	LOC552736	3400580	3400229	7460.GB46579-PA	7460.GB46214-PA	0.048	0	0	0	0.106	0.282	0.8	0.526	0.931
LOC551242	RpS12	3407599	3405008	7460.GB53916-PA	7460.GB51201-PA	0	0	0	0	0.217	0.9	0	0.197	0.931
LOC552007	Adk2	3400568	3397025	7460.GB46565-PA	7460.GB42845-PA	0.048	0	0	0	0.086	0	0.9	0.297	0.93
ras	GB41233-PA	3400784	3395487	7460.GB46792-PA	7460.GB41233-PA	0.56	0	0	0	0.315	0	0	0.789	0.93
GB41233-PA	LOC552316	3395487	3395026	7460.GB41233-PA	7460.GB40747-PA	0.56	0	0	0	0.315	0	0	0.789	0.93
LOC411808	LOC412948	3401610	3401460	7460.GB47661-PA	7460.GB47503-PA	0.208	0	0	0	0	0	0	0.915	0.929
awd	LOC726205	3408768	3404499	7460.GB55139-PA	7460.GB50661-PA	0.092	0	0	0	0.084	0.061	0.9	0.232	0.929
eIF3-S10	RpSA	3400440	3397699	7460.GB46431-PA	7460.GB43548-PA	0	0	0	0	0.332	0.549	0	0.786	0.929
LOC408818	LOC551952	3403432	3400089	7460.GB49562-PA	7460.GB46067-PA	0.043	0	0	0	0.045	0	0.9	0.311	0.928
LOC551005	Tal	3401051	3395057	7460.GB47079-PA	7460.GB40779-PA	0	0	0	0	0.047	0	0.8	0.653	0.928
LOC408818	Tal	3403432	3395057	7460.GB49562-PA	7460.GB40779-PA	0	0	0	0	0.047	0	0.8	0.654	0.928
LOC551005	LOC551952	3401051	3400089	7460.GB47079-PA	7460.GB46067-PA	0.043	0	0	0	0.045	0	0.9	0.311	0.928
ATPCL	LOC411014	3407889	3398165	7460.GB54216-PA	7460.GB44039-PA	0.066	0	0	0	0.145	0.053	0.9	0.185	0.927
ATPCL	LOC408950	3407889	3396720	7460.GB54216-PA	7460.GB42526-PA	0.066	0	0	0	0.145	0.053	0.9	0.185	0.927
LOC552114	LOC411654	3404137	3400957	7460.GB50289-PA	7460.GB46980-PA	0.175	0	0	0	0.05	0	0	0.915	0.927
awd	Adk3	3408768	3399043	7460.GB55139-PA	7460.GB44967-PA	0.047	0	0	0	0.057	0.061	0.9	0.26	0.926
LOC408859	LOC411808	3401790	3401610	7460.GB47849-PA	7460.GB47661-PA	0.183	0	0	0	0	0.157	0.8	0.53	0.926
mus209	lwr	3409561	3399235	7460.GB55970-PA	7460.GB45171-PA	0	0	0	0	0.215	0.704	0	0.706	0.925
LOC412289	LOC552386	3407095	3396936	7460.GB53382-PA	7460.GB42755-PA	0	0	0	0	0.049	0.243	0	0.905	0.925
Ef-1a-f1	LOC550651	3405794	3404890	7460.GB52028-PA	7460.GB51072-PA	0	0	0	0	0.666	0.711	0	0.278	0.924
LOC550651	EF1a-F2	3404890	3395601	7460.GB51072-PA	7460.GB41358-PA	0	0	0	0	0.666	0.711	0	0.278	0.924
Atp5b	Ndufv1	3406474	3399218	7460.GB52736-PA	7460.GB45153-PA	0	0	0	0	0.745	0	0	0.714	0.923
Mdh	LOC551103	3403824	3402231	7460.GB49967-PA	7460.GB48308-PA	0	0	0	0	0.084	0.047	0.9	0.225	0.923
LOC411188	LOC412876	3402062	3394582	7460.GB48134-PA	7460.GB40280-PA	0.049	0	0	0	0.048	0.137	0.9	0.17	0.923
LOC551242	RpS3A	3407599	3403251	7460.GB53916-PA	7460.GB49377-PA	0	0	0	0	0.882	0.33	0	0.107	0.923
PpV	Ptpa	3401004	3400898	7460.GB47030-PA	7460.GB46915-PA	0	0	0	0	0.111	0.322	0	0.884	0.923
Men	LOC551103	3408726	3402231	7460.GB55096-PA	7460.GB48308-PA	0	0	0	0	0.084	0.047	0.9	0.225	0.923
Mdh	LOC411188	3403824	3402062	7460.GB49967-PA	7460.GB48134-PA	0.075	0	0	0	0.152	0.094	0.9	0.092	0.923
Men	LOC411188	3408726	3402062	7460.GB55096-PA	7460.GB48134-PA	0.075	0	0	0	0.152	0.094	0.9	0.092	0.923
Gapdh	LOC725325	3404728	3400580	7460.GB50902-PA	7460.GB46579-PA	0.174	0	0	0	0.051	0.044	0.8	0.56	0.922
Trx-2	Pdi	3402482	3401298	7460.GB48574-PA	7460.GB47336-PA	0	0	0	0	0.045	0.115	0	0.915	0.922
LOC725756	LOC552086	3399986	3394603	7460.GB45955-PA	7460.GB40301-PA	0.199	0	0	0	0	0	0.9	0.105	0.922
Atp5b	LOC408446	3406474	3397767	7460.GB52736-PA	7460.GB43618-PA	0.05	0	0	0	0.624	0	0	0.797	0.921
LOC552007	LOC550785	3400568	3395015	7460.GB46565-PA	7460.GB40735-PA	0.178	0.004	0	0	0.219	0.081	0.8	0.44	0.921
Gapdh	Tal	3404728	3395057	7460.GB50902-PA	7460.GB40779-PA	0.113	0	0	0	0.09	0	0.8	0.564	0.92
RpS12	LOC552114	3405008	3404137	7460.GB51201-PA	7460.GB50289-PA	0	0	0	0	0.046	0.9	0	0.231	0.92
LOC727471	LOC550956	3403392	3394591	7460.GB49521-PA	7460.GB40289-PA	0.254	0	0.222	0	0.378	0	0	0.805	0.92
LOC552114	RpSA	3404137	3397699	7460.GB50289-PA	7460.GB43548-PA	0.114	0	0	0	0.058	0.9	0	0.156	0.92
RpS12	Trip1	3405008	3400429	7460.GB51201-PA	7460.GB46420-PA	0	0	0	0	0.713	0.423	0	0.559	0.92
LOC551103	LOC551154	3402231	3395061	7460.GB48308-PA	7460.GB40783-PA	0.156	0	0	0	0.137	0	0.8	0.516	0.92
Aldh-III	LOC412948	3407027	3401460	7460.GB53314-PA	7460.GB47503-PA	0.087	0	0	0	0	0	0	0.915	0.919
Men	LOC410059	3408726	3405837	7460.GB55096-PA	7460.GB52073-PA	0.179	0	0	0	0.104	0	0.8	0.515	0.919
Tal	Pgk	3395057	3394604	7460.GB40779-PA	7460.GB40302-PA	0.303	0	0	0	0.109	0	0	0.881	0.919
LOC408386	RpS12	3405795	3405008	7460.GB52029-PA	7460.GB51201-PA	0	0	0	0	0.217	0.9	0	0	0.918
GB42834-PA	LOC551678	3397014	3396376	7460.GB42834-PA	7460.GB42168-PA	0	0	0	0	0.048	0.393	0	0.871	0.918
LOC410059	Mdh	3405837	3403824	7460.GB52073-PA	7460.GB49967-PA	0.179	0	0	0	0.104	0	0.8	0.514	0.918
LOC409459	LOC409011	3400091	3397051	7460.GB46069-PA	7460.GB42871-PA	0.254	0.02	0	0	0.222	0.045	0	0.869	0.917
Pgd	LOC412948	3405838	3401460	7460.GB52074-PA	7460.GB47503-PA	0	0	0	0	0.045	0	0	0.915	0.915
LOC552572	RpSA	3406278	3397699	7460.GB52531-PA	7460.GB43548-PA	0	0	0	0	0.74	0.532	0	0.359	0.915
Pfk	LOC552007	3404766	3400568	7460.GB50943-PA	7460.GB46565-PA	0.254	0	0	0	0.614	0.12	0	0.702	0.914
LOC725325	LOC550785	3400580	3395015	7460.GB46579-PA	7460.GB40735-PA	0	0	0	0	0.085	0	0.8	0.569	0.914
LOC411809	LOC409023	3406044	3398922	7460.GB52285-PA	7460.GB44841-PA	0.331	0	0.315	0	0.07	0	0	0.823	0.914
ALDH1L2	LOC410550	3398031	3395957	7460.GB43892-PA	7460.GB41732-PA	0	0	0	0	0.046	0	0.9	0.174	0.914
LOC551005	LOC550926	3401051	3399366	7460.GB47079-PA	7460.GB45307-PA	0	0	0	0	0.045	0	0.9	0.169	0.913
LOC408818	LOC550926	3403432	3399366	7460.GB49562-PA	7460.GB45307-PA	0	0	0	0	0.045	0	0.9	0.169	0.913
LOC410482	LOC412876	3397766	3394582	7460.GB43617-PA	7460.GB40280-PA	0	0	0	0	0	0	0.8	0.584	0.913
LOC552056	Adam	3407728	3401499	7460.GB54049-PA	7460.GB47542-PA	0	0	0	0	0.085	0.054	0	0.908	0.913
GB53262-PA	LOC412948	3406976	3401460	7460.GB53262-PA	7460.GB47503-PA	0.592	0	0	0	0.045	0	0	0.794	0.912
ras	LOC552316	3400784	3395026	7460.GB46792-PA	7460.GB40747-PA	0	0	0.224	0.705	0.044	0	0.9	0.277	0.912
LOC552007	Tal	3400568	3395057	7460.GB46565-PA	7460.GB40779-PA	0.247	0	0	0	0.071	0	0.8	0.445	0.911
LOC725647	EF1a-F2	3404181	3395601	7460.GB50333-PA	7460.GB41358-PA	0	0	0	0	0.666	0.708	0	0.166	0.911
Ef-1a-f1	LOC725647	3405794	3404181	7460.GB52028-PA	7460.GB50333-PA	0	0	0	0	0.666	0.708	0	0.166	0.911
LOC550651	LOC413145	3404890	3399344	7460.GB51072-PA	7460.GB45285-PA	0	0	0	0	0.794	0.578	0	0.06	0.911
LOC550785	Pgk	3395015	3394604	7460.GB40735-PA	7460.GB40302-PA	0.254	0	0	0	0.218	0.144	0	0.843	0.911
LOC411188	LOC551154	3402062	3395061	7460.GB48134-PA	7460.GB40783-PA	0.093	0	0	0	0.174	0	0.8	0.474	0.91
Grx2	LOC552386	3399347	3396936	7460.GB45288-PA	7460.GB42755-PA	0	0	0	0	0.044	0.703	0	0.71	0.91
LOC552572	RpS3A	3406278	3403251	7460.GB52531-PA	7460.GB49377-PA	0	0	0	0	0.768	0.318	0	0.481	0.91
LOC408799	LOC413145	3400565	3399344	7460.GB46562-PA	7460.GB45285-PA	0	0	0	0	0.743	0.423	0	0.437	0.909
Atp5b	GB51192-PA	3406474	3404999	7460.GB52736-PA	7460.GB51192-PA	0	0	0	0	0.732	0	0	0.673	0.908
LOC551479	EF1a-F2	3409424	3395601	7460.GB55827-PA	7460.GB41358-PA	0	0	0	0	0.602	0.712	0	0.265	0.908
LOC726205	LOC409444	3404499	3398700	7460.GB50661-PA	7460.GB44606-PA	0.064	0	0	0	0.042	0	0.9	0.104	0.908
LOC552007	Adk3	3400568	3399043	7460.GB46565-PA	7460.GB44967-PA	0.048	0	0	0	0.051	0	0.9	0.105	0.908
LOC551479	Ef-1a-f1	3409424	3405794	7460.GB55827-PA	7460.GB52028-PA	0	0	0	0	0.602	0.712	0	0.265	0.908
Hbg2	LOC551005	3408202	3401051	7460.GB54549-PA	7460.GB47079-PA	0	0	0	0	0.046	0	0.9	0.112	0.907
LOC725647	eIF3-S8	3404181	3396094	7460.GB50333-PA	7460.GB41874-PA	0	0	0	0	0.554	0.7	0	0.361	0.907
Hbg2	LOC408818	3408202	3403432	7460.GB54549-PA	7460.GB49562-PA	0	0	0	0	0.046	0	0.9	0.112	0.907
LOC551631	Scsalpha	3407268	3403500	7460.GB53566-PA	7460.GB49632-PA	0.173	0	0	0	0.328	0.044	0.8	0.263	0.907
awd	LOC552007	3408768	3400568	7460.GB55139-PA	7460.GB46565-PA	0	0	0	0	0.049	0	0.9	0.1	0.906
LOC408818	LOC552086	3403432	3394603	7460.GB49562-PA	7460.GB40301-PA	0	0	0	0	0.045	0	0.9	0.092	0.905
LOC551005	LOC552086	3401051	3394603	7460.GB47079-PA	7460.GB40301-PA	0	0	0	0	0.046	0	0.9	0.092	0.905
LOC411796	GB47955-PA	3407735	3401894	7460.GB54056-PA	7460.GB47955-PA	0.174	0	0	0	0.215	0.046	0	0.865	0.905
RpS26	LOC552114	3405866	3404137	7460.GB52102-PA	7460.GB50289-PA	0	0	0	0	0.085	0.9	0	0	0.904
LOC725647	LOC552114	3404181	3404137	7460.GB50333-PA	7460.GB50289-PA	0	0	0	0	0.045	0.9	0	0.069	0.903
Got2	LOC412876	3400141	3394582	7460.GB46120-PA	7460.GB40280-PA	0	0	0	0	0.048	0.136	0.8	0.482	0.903
LOC550651	LOC552114	3404890	3404137	7460.GB51072-PA	7460.GB50289-PA	0	0	0	0	0.074	0.9	0	0	0.903
LOC551839	LOC411809	3408107	3406044	7460.GB54448-PA	7460.GB52285-PA	0.331	0	0	0	0.049	0	0	0.86	0.903
sGC-alpha1	LOC552007	3406657	3400568	7460.GB52929-PA	7460.GB46565-PA	0	0	0	0	0	0.044	0.9	0.069	0.903
Gycbeta1	LOC552007	3406680	3400568	7460.GB52953-PA	7460.GB46565-PA	0	0	0	0	0	0.044	0.9	0.06	0.902
LOC409292	Atp5a1	3402440	3395292	7460.GB48527-PA	7460.GB41028-PA	0.098	0	0	0	0.667	0	0	0.702	0.902
LOC551479	LOC552114	3409424	3404137	7460.GB55827-PA	7460.GB50289-PA	0	0	0	0	0.063	0.9	0	0	0.902
Sod1	ATPsyn-d	3401821	3395861	7460.GB47880-PA	7460.GB41633-PA	0	0	0	0	0.778	0	0	0.575	0.901
LOC552764	eIF3-S8	3400728	3396094	7460.GB46735-PA	7460.GB41874-PA	0	0	0	0	0.603	0.645	0	0.357	0.901
sGC-alpha1	LOC726205	3406657	3404499	7460.GB52929-PA	7460.GB50661-PA	0	0	0	0	0	0	0.9	0.059	0.901
Atp5b	LOC409292	3406474	3402440	7460.GB52736-PA	7460.GB48527-PA	0.074	0	0	0	0.665	0	0	0.704	0.9
Srp68	RpSA	3407840	3397699	7460.GB54165-PA	7460.GB43548-PA	0	0	0	0	0.044	0.9	0	0	0.9
Srp68	LOC550651	3407840	3404890	7460.GB54165-PA	7460.GB51072-PA	0	0	0	0	0.049	0.9	0	0	0.9
Srp68	RpS3A	3407840	3403251	7460.GB54165-PA	7460.GB49377-PA	0	0	0	0	0.048	0.9	0	0	0.9
LOC409444	Pde1c	3398700	3397415	7460.GB44606-PA	7460.GB43245-PA	0	0	0	0	0.046	0	0.9	0	0.9
Gycbeta1	LOC726205	3406680	3404499	7460.GB52953-PA	7460.GB50661-PA	0	0	0	0	0	0	0.9	0	0.9
LOC726205	Pde1c	3404499	3397415	7460.GB50661-PA	7460.GB43245-PA	0	0	0	0	0	0	0.9	0.043	0.9
Srp68	RpS26	3407840	3405866	7460.GB54165-PA	7460.GB52102-PA	0	0	0	0	0.049	0.9	0	0	0.9
LOC551005	LOC725756	3401051	3399986	7460.GB47079-PA	7460.GB45955-PA	0	0	0	0	0	0	0.9	0	0.9
Pde1c	LOC552316	3397415	3395026	7460.GB43245-PA	7460.GB40747-PA	0	0	0	0	0	0	0.9	0.048	0.9
LOC408818	LOC725756	3403432	3399986	7460.GB49562-PA	7460.GB45955-PA	0	0	0	0	0	0	0.9	0	0.9
Fdh	GstS1	3406809	3402799	7460.GB53086-PA	7460.GB48905-PA	0	0	0	0	0	0	0.9	0	0.9
LOC552114	RpS3A	3404137	3403251	7460.GB50289-PA	7460.GB49377-PA	0	0	0	0	0.047	0.9	0	0	0.9
Srp68	RpS12	3407840	3405008	7460.GB54165-PA	7460.GB51201-PA	0	0	0	0	0.05	0.9	0	0	0.9
LOC410482	Pde1c	3397766	3397415	7460.GB43617-PA	7460.GB43245-PA	0	0	0	0	0	0	0.9	0.042	0.9
Adk3	Pde1c	3399043	3397415	7460.GB44967-PA	7460.GB43245-PA	0	0	0	0	0	0	0.9	0	0.9
