# Supplementary material for: Changes in Honey Bee Head Proteome in Response to Dietary 24-Methylenecholesterol
Source: Insects. 2020 Oct 29;11(11):743. doi: 10.3390/insects11110743 (PMC7693931; doi:10.3390/insects11110743)
Supplement: Supplementary file 1 [file insects-11-00743-s001.zip › Chakrabarti and Sagili_supplementary information/Supplementary Table 6.xlsx]

## Sheet: Sheet1
Supplementary Table 6: Results from KEGG pathway enrichment analysis.
#term ID	term description	observed gene count	background gene count	false discovery rate	matching proteins in network (IDs)	matching proteins in network (labels)
ame01100	Metabolic pathways	107	738	3.49e-50	GB40280-PA,GB40301-PA,GB40302-PA,GB40735-PA,GB40748-PA,GB40779-PA,GB40783-PA,GB40805-PA,GB41028-PA,GB41233-PA,GB41633-PA,GB41732-PA,GB41948-PA,GB42203-PA,GB42312-PA,GB42526-PA,GB42616-PA,GB42663-PA,GB42749-PA,GB42835-PA,GB42845-PA,GB42963-PA,GB43520-PA,GB43617-PA,GB43618-PA,GB43704-PA,GB44039-PA,GB44104-PA,GB44174-PA,GB44420-PA,GB44606-PA,GB44718-PA,GB44841-PA,GB45012-PA,GB45153-PA,GB45258-PA,GB4…	ATPCL,ATPsyn-d,Adk2,Argk,Atp5a1,Atp5b,Atp5c1,Cbs,Cox6b1,CytC,Fdh,GB41233-PA,GB42312-PA,GB47304-PA,GB47955-PA,GB53262-PA,Gapdh,GlyP,Got2,GstS1,Hbg2,Hmgs,Idh,LOC406096,LOC406114,LOC408299,LOC408368,LOC408446,LOC408809,LOC408818,LOC408859,LOC408868,LOC408950,LOC409023,LOC409292,LOC409299,LOC409444,LOC409485,LOC409487,LOC409693,LOC409708,LOC409709,LOC410059,LOC410482,LOC410550,LOC411014,LOC411188,LOC…
ame01200	Carbon metabolism	37	90	1.46e-29	GB40280-PA,GB40302-PA,GB40735-PA,GB40779-PA,GB40783-PA,GB41427-PA,GB41732-PA,GB42526-PA,GB43618-PA,GB44039-PA,GB45258-PA,GB46120-PA,GB46214-PA,GB46217-PA,GB46565-PA,GB46579-PA,GB47043-PA,GB47079-PA,GB48308-PA,GB48527-PA,GB48943-PA,GB49562-PA,GB49632-PA,GB49967-PA,GB49974-PA,GB50902-PA,GB50943-PA,GB51335-PA,GB52073-PA,GB52074-PA,GB53086-PA,GB53566-PA,GB53727-PA,GB54056-PA,GB54369-PA,GB54423-PA,GB5…	Fdh,GB41427-PA,Gapdh,Got2,Idh,LOC408446,LOC408818,LOC408950,LOC409292,LOC409485,LOC410059,LOC410550,LOC411014,LOC411796,LOC412796,LOC412876,LOC550785,LOC551005,LOC551039,LOC551103,LOC551154,LOC551169,LOC551631,LOC551958,LOC552007,LOC552128,LOC552736,LOC725325,Mdh,Men,Pfk,Pgd,Pgk,Scsalpha,SdhA,Tal,Tpi
ame01230	Biosynthesis of amino acids	21	50	7.58e-17	GB40280-PA,GB40302-PA,GB40735-PA,GB40779-PA,GB43618-PA,GB45258-PA,GB46120-PA,GB46214-PA,GB46217-PA,GB46565-PA,GB47503-PA,GB47849-PA,GB47955-PA,GB48527-PA,GB48943-PA,GB50902-PA,GB50943-PA,GB52073-PA,GB54056-PA,GB54369-PA,GB55902-PA	Cbs,GB47955-PA,Gapdh,Got2,Idh,LOC408446,LOC408859,LOC409292,LOC409485,LOC410059,LOC411796,LOC412876,LOC412948,LOC550785,LOC552007,LOC552128,LOC552736,Pfk,Pgk,Tal,Tpi
ame00020	Citrate cycle (TCA cycle)	17	37	3.16e-14	GB40280-PA,GB42526-PA,GB43618-PA,GB44039-PA,GB45258-PA,GB46217-PA,GB47043-PA,GB48308-PA,GB48527-PA,GB48943-PA,GB49632-PA,GB51335-PA,GB52073-PA,GB53566-PA,GB53727-PA,GB54216-PA,GB54423-PA	ATPCL,Idh,LOC408446,LOC408950,LOC409292,LOC409485,LOC410059,LOC411014,LOC412876,LOC551039,LOC551103,LOC551169,LOC551631,LOC551958,LOC552128,Scsalpha,SdhA
ame00010	Glycolysis / Gluconeogenesis	16	42	1.82e-12	GB40301-PA,GB40302-PA,GB40735-PA,GB40783-PA,GB46214-PA,GB46565-PA,GB47079-PA,GB48134-PA,GB48308-PA,GB49562-PA,GB50902-PA,GB50943-PA,GB51335-PA,GB53086-PA,GB53566-PA,GB54369-PA	Fdh,Gapdh,LOC408818,LOC411188,LOC550785,LOC551005,LOC551039,LOC551103,LOC551154,LOC551631,LOC552007,LOC552086,LOC552736,Pfk,Pgk,Tpi
ame00270	Cysteine and methionine metabolism	13	35	4.27e-10	GB40748-PA,GB42203-PA,GB42526-PA,GB44039-PA,GB44841-PA,GB45012-PA,GB46120-PA,GB46743-PA,GB47955-PA,GB48134-PA,GB51614-PA,GB52285-PA,GB55902-PA	Cbs,GB47955-PA,Got2,LOC408368,LOC408950,LOC409023,LOC411014,LOC411188,LOC411372,LOC411809,LOC551762,LOC552014,LOC552740
ame03013	RNA transport	18	118	1.92e-08	GB41358-PA,GB41874-PA,GB43229-PA,GB44340-PA,GB45014-PA,GB45171-PA,GB45285-PA,GB46247-PA,GB46420-PA,GB46431-PA,GB47542-PA,GB49013-PA,GB49037-PA,GB49167-PA,GB49943-PA,GB52028-PA,GB52029-PA,GB53916-PA	Adam,EF1a-F2,Ef-1a-f1,Eif3h,LOC408386,LOC409308,LOC410343,LOC413145,LOC551242,Trip1,eIF-3p66,eIF3-S10,eIF3-S8,eIF3-S9,lwr,ran,smt3,tsu
ame00630	Glyoxylate and dicarboxylate metabolism	10	23	1.94e-08	GB41427-PA,GB41732-PA,GB42526-PA,GB43618-PA,GB44039-PA,GB45372-PA,GB46217-PA,GB51335-PA,GB52073-PA,GB54056-PA	GB41427-PA,LOC408446,LOC408950,LOC409485,LOC410059,LOC410550,LOC411014,LOC411796,LOC551039,LOC726754
ame03050	Proteasome	11	36	5.42e-08	GB43147-PA,GB44205-PA,GB44398-PA,GB45047-PA,GB45720-PA,GB47540-PA,GB52694-PA,GB52782-PA,GB53349-PA,GB53799-PA,GB54952-PA	LOC408353,LOC409978,LOC410095,LOC411206,LOC411520,LOC552579,LOC552654,Pros25,Pros29,Prosalpha5,Prosalpha7
ame00620	Pyruvate metabolism	10	31	1.6e-07	GB40280-PA,GB42526-PA,GB44039-PA,GB46565-PA,GB48134-PA,GB48308-PA,GB49967-PA,GB51335-PA,GB53566-PA,GB55096-PA	LOC408950,LOC411014,LOC411188,LOC412876,LOC551039,LOC551103,LOC551631,LOC552007,Mdh,Men
ame00230	Purine metabolism	15	112	1.37e-06	GB40747-PA,GB41233-PA,GB42845-PA,GB43245-PA,GB43617-PA,GB43704-PA,GB44606-PA,GB44967-PA,GB46565-PA,GB46792-PA,GB50661-PA,GB52929-PA,GB52953-PA,GB54294-PA,GB55139-PA	Adk2,Adk3,GB41233-PA,Gycbeta1,LOC408299,LOC409299,LOC409444,LOC410482,LOC552007,LOC552316,LOC726205,Pde1c,awd,ras,sGC-alpha1
ame01210	2-Oxocarboxylic acid metabolism	7	13	1.37e-06	GB43618-PA,GB45258-PA,GB46120-PA,GB46217-PA,GB48527-PA,GB48943-PA,GB52073-PA	Got2,Idh,LOC408446,LOC409292,LOC409485,LOC410059,LOC552128
ame00500	Starch and sucrose metabolism	7	19	8.91e-06	GB40783-PA,GB42835-PA,GB47079-PA,GB49562-PA,GB49854-PA,GB54391-PA,GB54549-PA	GlyP,Hbg2,LOC406114,LOC408818,LOC551005,LOC551154,LOC552328
ame00030	Pentose phosphate pathway	7	21	1.43e-05	GB40735-PA,GB40779-PA,GB40783-PA,GB46579-PA,GB50943-PA,GB52074-PA,GB54237-PA	LOC550785,LOC551154,LOC551282,LOC725325,Pfk,Pgd,Tal
ame00190	Oxidative phosphorylation	12	89	1.66e-05	GB41028-PA,GB41633-PA,GB42663-PA,GB42749-PA,GB44104-PA,GB45153-PA,GB45354-PA,GB46732-PA,GB47043-PA,GB49306-PA,GB52736-PA,GB53727-PA	ATPsyn-d,Atp5a1,Atp5b,Atp5c1,Cox6b1,LOC551169,LOC552476,Ndufv1,SdhA,Vha13,Vha44,VhaAC39
ame04145	Phagosome	10	60	1.99e-05	GB42749-PA,GB44104-PA,GB44133-PA,GB44134-PA,GB45354-PA,GB46039-PA,GB46732-PA,GB50037-PA,GB50238-PA,GB53137-PA	LOC408782,LOC410994,LOC411519,LOC412886,LOC550827,LOC552476,LOC552766,Vha13,Vha44,VhaAC39
ame04933	AGE-RAGE signaling pathway in diabetic complications	7	27	4.78e-05	GB42064-PA,GB43222-PA,GB43914-PA,GB44174-PA,GB50020-PA,GB51503-PA,GB56012-PA	GB50020-PA,LOC724607,Pkc,Plc,bsk,p38b,rl
ame00480	Glutathione metabolism	7	29	6.74e-05	GB40748-PA,GB45258-PA,GB46579-PA,GB47478-PA,GB48634-PA,GB48905-PA,GB52074-PA	GstS1,Gtpx1,Gtpx2,Idh,LOC411372,LOC725325,Pgd
ame00052	Galactose metabolism	6	19	7.53e-05	GB40301-PA,GB45955-PA,GB47079-PA,GB49562-PA,GB50943-PA,GB54549-PA	Hbg2,LOC408818,LOC551005,LOC552086,LOC725756,Pfk
ame00051	Fructose and mannose metabolism	6	21	0.00012	GB40735-PA,GB45307-PA,GB47079-PA,GB49562-PA,GB50943-PA,GB54369-PA	LOC408818,LOC550785,LOC550926,LOC551005,Pfk,Tpi
ame00670	One carbon pool by folate	5	12	0.00012	GB41233-PA,GB41732-PA,GB43892-PA,GB47304-PA,GB54056-PA	ALDH1L2,GB41233-PA,GB47304-PA,LOC410550,LOC411796
ame00511	Other glycan degradation	5	13	0.00016	GB42616-PA,GB44223-PA,GB45955-PA,GB53578-PA,GB53579-PA	GB13626,LOC409708,LOC409709,LOC725756,LOC726818
ame00520	Amino sugar and nucleotide sugar metabolism	7	41	0.00037	GB40783-PA,GB40805-PA,GB42616-PA,GB45307-PA,GB46067-PA,GB47079-PA,GB49562-PA	LOC408818,LOC550926,LOC551005,LOC551154,LOC551952,LOC726818,Oscillin
ame04146	Peroxisome	8	57	0.00039	GB41427-PA,GB42963-PA,GB45099-PA,GB45258-PA,GB47736-PA,GB47880-PA,GB49380-PA,GB54436-PA	FAR1,GB41427-PA,Idh,LOC412020,LOC552757,LOC725343,Sod1,Sod2
ame04142	Lysosome	8	60	0.00051	GB42616-PA,GB44223-PA,GB45354-PA,GB45955-PA,GB50357-PA,GB50854-PA,GB53578-PA,GB53579-PA	GB13626,LOC409708,LOC409709,LOC550716,LOC725756,LOC726187,LOC726818,VhaAC39
ame04070	Phosphatidylinositol signaling system	7	47	0.0007	GB43222-PA,GB44174-PA,GB46291-PA,GB50043-PA,GB50415-PA,GB51219-PA,GB55707-PA	LOC406096,LOC408809,LOC408868,LOC409693,Pkc,Plc,rdgA
ame00330	Arginine and proline metabolism	5	22	0.001	GB46120-PA,GB47503-PA,GB47661-PA,GB47849-PA,GB54446-PA	Argk,Got2,LOC408859,LOC411808,LOC412948
ame00640	Propanoate metabolism	5	25	0.0017	GB48134-PA,GB49632-PA,GB49974-PA,GB51335-PA,GB54423-PA	LOC411188,LOC412796,LOC551039,LOC551958,Scsalpha
ame03010	Ribosome	10	116	0.0018	GB40576-PA,GB43548-PA,GB46562-PA,GB49377-PA,GB50333-PA,GB51072-PA,GB51201-PA,GB52102-PA,GB54433-PA,GB55827-PA	LOC408799,LOC550651,LOC551479,LOC725647,RpL19,RpLP0,RpS12,RpS26,RpS3A,RpSA
ame00260	Glycine, serine and threonine metabolism	5	27	0.0021	GB41732-PA,GB46214-PA,GB51335-PA,GB54056-PA,GB55902-PA	Cbs,LOC410550,LOC411796,LOC551039,LOC552736
ame04150	mTOR signaling pathway	7	75	0.0074	GB42749-PA,GB43222-PA,GB44104-PA,GB46732-PA,GB46786-PA,GB50333-PA,GB51503-PA	LOC552476,LOC725647,Pkc,S6kII,Vha13,Vha44,rl
ame00860	Porphyrin and chlorophyll metabolism	4	23	0.0087	GB42312-PA,GB43520-PA,GB49116-PA,GB52530-PA	GB42312-PA,Pbgs,Ppox,Updo
ame04745	Phototransduction - fly	4	24	0.0096	GB43222-PA,GB44174-PA,GB48472-PA,GB51749-PA	Gprk1,LOC725453,Pkc,Plc
ame00562	Inositol phosphate metabolism	5	43	0.0118	GB44174-PA,GB46291-PA,GB50043-PA,GB54369-PA,GB55707-PA	LOC406096,LOC408868,LOC409693,Plc,Tpi
ame00760	Nicotinate and nicotinamide metabolism	3	12	0.0118	GB51264-PA,GB53262-PA,GB54294-PA	GB53262-PA,LOC408299,LOC409487
ame04144	Endocytosis	8	107	0.0118	GB44028-PA,GB46893-PA,GB47281-PA,GB47743-PA,GB50357-PA,GB51749-PA,GB52662-PA,GB54929-PA	Arc-p34,Gprk1,Khc,LOC550716,LOC727452,Vps35,aPKC,p16-ARC
ame00983	Drug metabolism - other enzymes	4	30	0.0176	GB41948-PA,GB46792-PA,GB50661-PA,GB55139-PA	LOC726205,LOC727234,awd,ras
ame00072	Synthesis and degradation of ketone bodies	2	4	0.0178	GB41843-PA,GB44420-PA	Hmgs,LOC409157
ame00604	Glycosphingolipid biosynthesis - ganglio series	2	4	0.0178	GB42616-PA,GB45955-PA	LOC725756,LOC726818
ame04068	FoxO signaling pathway	5	49	0.0178	GB41427-PA,GB43914-PA,GB45099-PA,GB51503-PA,GB56012-PA	GB41427-PA,Sod2,bsk,p38b,rl
ame00280	Valine, leucine and isoleucine degradation	4	32	0.0194	GB41843-PA,GB44420-PA,GB49974-PA,GB51335-PA	Hmgs,LOC409157,LOC412796,LOC551039
ame04310	Wnt signaling pathway	5	58	0.0305	GB41781-PA,GB43222-PA,GB44174-PA,GB49548-PA,GB56012-PA	LOC411046,Pkc,Plc,bsk,pontin
ame00600	Sphingolipid metabolism	3	20	0.0317	GB45955-PA,GB53578-PA,GB53579-PA	LOC409708,LOC409709,LOC725756
ame03015	mRNA surveillance pathway	5	60	0.033	GB42708-PA,GB45368-PA,GB49013-PA,GB50175-PA,GB55444-PA	LOC409430,LOC409804,mts,tsu,tws
ame04136	Autophagy - other	3	21	0.0341	GB45368-PA,GB53958-PA,GB54956-PA	Atg4,Aut1,mts
ame00071	Fatty acid degradation	3	23	0.0414	GB42963-PA,GB53086-PA,GB54436-PA	Fdh,LOC412020,LOC552757
ame00250	Alanine, aspartate and glutamate metabolism	3	24	0.0449	GB43617-PA,GB43704-PA,GB46120-PA	Got2,LOC409299,LOC410482
