# Supplementary material for: Changes in Honey Bee Head Proteome in Response to Dietary 24-Methylenecholesterol
Source: Insects. 2020 Oct 29;11(11):743. doi: 10.3390/insects11110743 (PMC7693931; doi:10.3390/insects11110743)
Supplement: Supplementary file 1 [file insects-11-00743-s001.zip › Chakrabarti and Sagili_supplementary information/Supplementary Table 7.xlsx]

## Sheet: enrichment.Function
Supplementary Table 7: Results from molecular function enrichment analysis.
#term ID	term description	observed gene count	background gene count	false discovery rate	matching proteins in network (IDs)	matching proteins in network (labels)
GO:0003824	catalytic activity	3	13	0.0391	GB48784-PA,GB52028-PA,GB54446-PA	Argk,CytC,Ef-1a-f1
GO:0032555	purine ribonucleotide binding	2	4	0.0391	GB52028-PA,GB54446-PA	Argk,Ef-1a-f1
GO:0035639	purine ribonucleoside triphosphate binding	2	4	0.0391	GB52028-PA,GB54446-PA	Argk,Ef-1a-f1
GO:0043167	ion binding	3	10	0.0391	GB48784-PA,GB52028-PA,GB54446-PA	Argk,CytC,Ef-1a-f1
GO:0097159	organic cyclic compound binding	4	18	0.0391	GB44318-PA,GB48784-PA,GB52028-PA,GB54446-PA	Argk,CytC,Ef-1a-f1,LOC724757
GO:1901363	heterocyclic compound binding	4	18	0.0391	GB44318-PA,GB48784-PA,GB52028-PA,GB54446-PA	Argk,CytC,Ef-1a-f1,LOC724757
